# Supplementary material for: (N-Ethyl-N-phenyl­dithio­carbamato-κS)triphenyl­tin(IV)
Source: Acta Crystallogr Sect E Struct Rep Online. 2011 Dec 17;68(Pt 1):m62–3. doi: 10.1107/S1600536811053591 (PMC3254327; doi:10.1107/S1600536811053591)
Supplement: Supplementary file 1 [file e-68-00m62-sup1.cif]

##############################################################################
###                                                                        ###
###           Electronic papers (Acta Crystallographica Section C)         ###
###                                                                        ###
##############################################################################
#                                                                            #
# This paper is published electronically. It meets the data-validation       #
# criteria for publication in Acta Crystallographica Section C.              #
# The submission has been checked by a Section C Co-editor though the text   #
# in _publ_section_comments is the responsibility of the authors.            #
#                                                                            #
# Electronic papers are listed in the printed contents pages of an issue of  #
# Acta Crystallographica Section C within two months of acceptance and are   #
# available by email and via the online contents pages for that issue.       #
#                                                                            #
# Software is freely available for graphical display of the structure(s) in  #
# this CIF.  For information consult the CIF home page http://www.iucr.org/  #
# cif/home.html                                                              #
#                                                                            #
#            Copyright International Union of Crystallography                #
#                                                                            #
##############################################################################
data_global
_audit_creation_method     SHELXL-97
_journal_date_recd_electronic     2011-12-09
_journal_date_accepted     2011-12-12
_journal_name_full     'Acta Crystallographica, Section E'
_journal_year     2012
_journal_volume     68
_journal_issue      1
_journal_page_first     em62
_journal_page_last     em63
_journal_paper_category     QM
_journal_paper_doi     10.1107/S1600536811053591
_journal_coeditor_code     QM2044
_publ_contact_author_name     ' Edward RT Tiekink '
_publ_contact_author_address
;
Department of Chemistry, University of Malaya,
50603 Kuala Lumpur, Malaysia
;
_publ_contact_author_email
;
edward.tiekink@gmail.com
;
_publ_contact_author_fax     ' +60 3 7967 4193 '
_publ_contact_author_phone     ' +60 3 7967 6775 '
_publ_section_title
;
(<i>N</i>-Ethyl-<i>N</i>-phenyldithiocarbamato-\k<i>S</i>)triphenyltin(IV)
;
loop_
    _publ_author_name
    _publ_author_footnote
    _publ_author_address
    'Nurul Farahana Kamaludin'
;
Additional correspondence author, e-mail: aibi@ukm.my.
;
;
     Environmental Health Programme,
     Faculty of Allied Health Sciences,
     Universiti Kebangsaan Malaysia,
     Jalan Raja Muda Aziz, 50300 Kuala Lumpur, Malaysia
;
    'Baba, Ibrahim' .
;
     School of Chemical Sciences and Food Technology,
     Faculty of Science and Technology,
     Universiti Kebangsaan Malaysia,
     43600 Bangi,
     Malaysia
;
    'Normah Awang' .
;
     Environmental Health Programme,
     Faculty of Allied Health Sciences,
     Universiti Kebangsaan Malaysia,
     Jalan Raja Muda Aziz, 50300 Kuala Lumpur, Malaysia
;
    'Mohamed Tahir, Mohamed Ibrahim' .
;
     Department  of Chemistry,
     Universiti Putra Malaysia,
     43400 Serdang,
     Malaysia
;
    'Tiekink, Edward R. T.' .
;
Department of Chemistry, University of Malaya,
50603 Kuala Lumpur, Malaysia
;
_publ_section_abstract
;
The title compound, [Sn(C~6~H~5~)~3~(C~9~H~10~NS~2~)], has two independent
molecules in the asymmetric unit and each features a tetrahedrally coordinated
Sn atom as the dithiocarbamate ligand coordinates in a monodentate fashion. As
the non-coordinating thione S atom is proximate to the Sn atom [Sn...S(thione)
= 3.1477(6) and 2.9970(5) \%A for the independent molecules], distortions from
the ideal geometry are evident [the widest angle being 120.48(5)\%]. The most
notable feature of the crystal packing is the formation of C---H...\p
interactions that lead to the formation of supramolecular layers parallel to
(\=32\=1).
;
_publ_section_Comment
;
Potential applications as anti-cancer agents, anti-microbials and insecticides,
and as convenient synthetic precursors for tin sulfide nanoparticles,
characterize organotin dithiocarbamates (Tiekink, 2008). This
background
motivates our interest in this class of compound and led to the investigation
of the title compound, (I). Recently, the structure of the <i>n</i>-butyl
derivative was described (Kamaludin <i>et al.</i>, 2011) and herein, we
describe the analysis of (I).
There are two independent molecules in the asymmetric unit of (I): the
molecular structures are shown in Fig. 1. Each molecule features Sn
coordinated by the dithiocarbamate ligand and three <i>ipso</i>-C atoms of
three benzene rings. The dithiocarbamate ligand coordinates essentially in a
monodentate fashion, an assignment supported by the large disparity in the
C---S bond distances, Table 1. The coordination geometry is based on a
tetrahedron with the range of tetrahedral angles being 94.46 (5) to 120.48
(5)\% for the Sn1-containing molecule and 95.28 (5) to 118.66 (5)\% for the
other. The wider angles are ascribed to the influence of the proximate
thione-S atom [Sn1...S2 = 3.1477 (6) \%A and Sn2...S4 = 2.9970 (5) \%A]. The
major differences between the independent molecules is highlighted in the
overlay diagram, Fig. 2, showing that the chemically equivalent phenyl rings
do not overlap significantly.
The crystal packing of (I) features C---H...\p interactions involving the Sn-
and <i>N</i>-phenyl rings as donors, and Sn-bound phenyl rings as acceptors,
Table 2. The result is the formation of supramolecular layers parallel to (\=3
2 \=1), Fig. 3.
;
_publ_section_acknowledgements
;
The authors thank the Universiti Kebangsaan Malaysia (UKM-GUP-NBT-08--27-111),
the Ministry of Higher Education (UKM-ST-06-FRGS0092--2010) and the Universiti
Putra Malaysia for support.
;
_publ_section_references
;
Brandenburg, K. (2006). <i>DIAMOND</i>. Crystal Impact GbR, Bonn,
Germany.
Farrugia, L. J. (1997). <i>J. Appl. Cryst.</i> <b>30</b>, 565.
Gans, J. & Shalloway, D. (2001). <i>J. Mol. Graph. Model</i>.
<b>19</b>, 557--559.
Kamaludin, N. F., Baba, I., Awang, N., Mohamed Tahir, M. I. & Tiekink,
E. R. T. (2011). <i>Acta Cryst.</i> E<b>67</b>, m555--m556.
Oxford Diffraction  (2010). <i>CrysAlis PRO</i>. Oxford Diffraction
Ltd, Yarnton, Oxfordshire, England.
Sheldrick, G. M. (2008). <i>Acta Cryst.</i> A<b>64</b>, 112--122.
Tiekink, E. R. T. (2008). <i>Appl. Organomet. Chem.</i> <b>22</b>,
533--550.
Westrip, S. P. (2010). <i>J. Appl. Cryst.</i> <b>43</b>, 920--925.
;
_publ_section_Related_literature
;
For a review on the applications and structural chemistry of tin
dithiocarbamates, see: Tiekink (2008). For the recently reported
<i>n</i>-butyl derivative, see: Kamaludin <i>et al.</i> (2011).
;
_publ_section_exptl_prep
;
The title compound was prepared using an <i>in situ</i> method. A mixture of
ethanol (50 ml) and <i>N</i>-ethylaniline (30 m<i>M</i>) was added to an
ammonia solution (0.25%). The solution was stirred for half an hour at
approximately 277 K. Carbon disulfide (30 m<i>M</i>) was added drop-wise and
stirring was continued for another 6--8 h at 277 K. Triphenytin(IV) chloride
(30 m<i>M</i>), dissolved in ethanol (20 ml), was added and stirring continued
for a further 3 h. The white precipitate formed was filtered, washed with cold
ethanol and dried in a vacuum desiccator. Recrystallization was from its
ethanol:ethyl acetate (1:1) solution. Yield: 32%. <i>M</i>.pt. 381--382 K.
Elemental analysis. Found (calculated) for C~27~H~25~NS~2~Sn: C, 59.19
(59.36); H 4.33 (4.61); N 2.52 (2.56); S 11.30 (11.74) %. IR (KBr): \n(C---H)
2986 m; \n(C\\ddb N) 1478 m; \n(N---C) 1125 s; \n(C\\ddb S) 997 s; \n(Sn---S)
357 s cm^-1. 13^C NMR (CDCl~3~): \d (CS~2~) 198.63 p.p.m..
;
_publ_section_exptl_refinement
;
Carbon-bound H-atoms were placed in calculated positions (C---H 0.95 to 0.99
\%A) and were included in the refinement in the riding model approximation,
with <i>U</i>~iso~(H) set to 1.2 to 1.5<i>U</i>~equiv~(C).
;
data_I
_audit_creation_method     SHELXL-97
_chemical_name_systematic
;
(<i>N</i>-Ethyl-<i>N</i>-phenyldithiocarbamato-\k<i>S</i>)triphenyltin(IV)
;
_chemical_name_common     ?
_chemical_formula_moiety     'C27 H25 N S2 Sn'
_chemical_formula_sum     'C27 H25 N S2 Sn'
_chemical_formula_iupac     '[Sn (C6 H5)3 (C9 H10 N S2)]'
_chemical_formula_weight     546.29
_chemical_melting_point     ?
_symmetry_cell_setting     triclinic
_symmetry_space_group_name_H-M     'P -1'
_symmetry_space_group_name_Hall     '-P 1'
loop_
    _symmetry_equiv_pos_as_xyz
    'x, y, z'
    '-x, -y, -z'
_cell_length_a     9.6973(2)
_cell_length_b     12.2804(2)
_cell_length_c     22.8523(4)
_cell_angle_alpha     90.588(2)
_cell_angle_beta     101.573(2)
_cell_angle_gamma     110.687(2)
_cell_volume     2484.39(8)
_cell_formula_units_Z     4
_cell_measurement_reflns_used     39367
_cell_measurement_theta_min     2
_cell_measurement_theta_max     29
_cell_measurement_temperature     150(2)
_exptl_crystal_description     'block'
_exptl_crystal_colour     'colourless'
_exptl_crystal_size_max     0.300
_exptl_crystal_size_mid     0.240
_exptl_crystal_size_min     0.190
_exptl_crystal_density_diffrn     1.461
_exptl_crystal_density_meas     ?
_exptl_crystal_density_method     'not measured'
_exptl_crystal_F_000     1104
_exptl_absorpt_coefficient_mu     1.211
_exptl_absorpt_correction_type     multi-scan
_exptl_absorpt_process_details     '(CrysAlis PRO; Oxford Diffraction, 2010)'
_exptl_absorpt_correction_T_min     0.7478
_exptl_absorpt_correction_T_max     0.7945
_exptl_special_details
;
;
_diffrn_ambient_temperature     150(2)
_diffrn_radiation_type     MoK\a
_diffrn_radiation_wavelength     0.71073
_diffrn_radiation_source     'fine-focus sealed tube'
_diffrn_radiation_monochromator     graphite
_diffrn_measurement_device_type     'Oxford Diffraction Xcaliber Eos Gemini'
_diffrn_measurement_method     '\w scans'
_diffrn_detector_area_resol_mean     16.1952
_diffrn_reflns_number     62467
_diffrn_reflns_av_R_equivalents     0.0377
_diffrn_reflns_av_sigmaI/netI     0.0211
_diffrn_reflns_theta_min     2.28
_diffrn_reflns_theta_max     26.75
_diffrn_reflns_theta_full     26.75
_diffrn_measured_fraction_theta_max     1.000
_diffrn_measured_fraction_theta_full     1.000
_diffrn_reflns_limit_h_min     -12
_diffrn_reflns_limit_h_max     12
_diffrn_reflns_limit_k_min     -15
_diffrn_reflns_limit_k_max     15
_diffrn_reflns_limit_l_min     -28
_diffrn_reflns_limit_l_max     28
_diffrn_standards_number     0
_diffrn_standards_interval_count     0
_diffrn_standards_interval_time     0
_diffrn_standards_decay_%     0
_refine_special_details
;
Refinement of <i>F</i>^2^ against ALL reflections. The weighted <i>R</i>-factor
<i>wR</i> and goodness of fit <i>S</i> are based on <i>F</i>^2^, conventional
<i>R</i>-factors <i>R</i> are based on <i>F</i>, with <i>F</i> set to zero for
negative <i>F</i>^2^. The threshold expression of <i>F</i>^2^ >
2\s(<i>F</i>^2^) is used only for calculating <i>R</i>-factors(gt) <i>etc</i>.
and is not relevant to the choice of reflections for refinement.
<i>R</i>-factors based on <i>F</i>^2^ are statistically about twice as large
as those based on <i>F</i>, and <i>R</i>- factors based on ALL data will be
even larger.
;
_reflns_number_total     10558
_reflns_number_gt     9633
_reflns_threshold_expression     I>2\s(I)
_refine_ls_structure_factor_coef     Fsqd
_refine_ls_matrix_type     full
_refine_ls_R_factor_all     0.0253
_refine_ls_R_factor_gt     0.0217
_refine_ls_wR_factor_gt     0.0531
_refine_ls_wR_factor_ref     0.0551
_refine_ls_goodness_of_fit_ref     1.000
_refine_ls_restrained_S_all     1.000
_refine_ls_number_reflns     10558
_refine_ls_number_parameters     561
_refine_ls_number_restraints     0
_refine_ls_hydrogen_treatment     constr
_refine_ls_weighting_scheme     calc
_refine_ls_weighting_details
         'calc w=1/[\s^2^(Fo^2^)+(0.0259P)^2^+1.4890P] where P=(Fo^2^+2Fc^2^)/3'
_atom_sites_solution_hydrogens     geom
_atom_sites_solution_primary     direct
_atom_sites_solution_secondary     difmap
_refine_ls_shift/su_max     0.004
_refine_ls_shift/su_mean     0.000
_refine_diff_density_max     0.551
_refine_diff_density_min     -0.441
_refine_ls_extinction_method     none
_refine_ls_extinction_coef     ?
loop_
    _atom_type_symbol
    _atom_type_description
    _atom_type_scat_dispersion_real
    _atom_type_scat_dispersion_imag
    _atom_type_scat_source
    'C' 'C' 0.0033 0.0016
                         'International Tables Vol C Tables 4.2.6.8 and 6.1.1.4'
    'H' 'H' 0.0000 0.0000
                         'International Tables Vol C Tables 4.2.6.8 and 6.1.1.4'
    'N' 'N' 0.0061 0.0033
                         'International Tables Vol C Tables 4.2.6.8 and 6.1.1.4'
    'S' 'S' 0.1246 0.1234
                         'International Tables Vol C Tables 4.2.6.8 and 6.1.1.4'
    'Sn' 'Sn' -0.6537 1.4246
                         'International Tables Vol C Tables 4.2.6.8 and 6.1.1.4'
_computing_data_collection     'CrysAlis PRO (Oxford Diffraction, 2010)'
_computing_cell_refinement     'CrysAlis PRO (Oxford Diffraction, 2010)'
_computing_data_reduction     'CrysAlis PRO (Oxford Diffraction, 2010)'
_computing_structure_solution     'SHELXS97 (Sheldrick, 2008)'
_computing_structure_refinement     'SHELXL97 (Sheldrick, 2008)'
_computing_molecular_graphics
;
ORTEP-3 (Farrugia, 1997), DIAMOND (Brandenburg, 2006) and
QMol (Gans & Shalloway, 2001)
;
_computing_publication_material     'publCIF (Westrip, 2010)'
loop_
    _atom_site_type_symbol
    _atom_site_label
    _atom_site_fract_x
    _atom_site_fract_y
    _atom_site_fract_z
    _atom_site_U_iso_or_equiv
    _atom_site_adp_type
    _atom_site_calc_flag
    _atom_site_refinement_flags
    _atom_site_occupancy
    _atom_site_symmetry_multiplicity
    _atom_site_disorder_assembly
    _atom_site_disorder_group
    Sn Sn1 0.425600(14) 0.868539(11) 0.613068(5) 0.02407(4) Uani d . 1 1 . .
    S S1 0.25460(6) 0.77901(4) 0.51651(2) 0.02845(10) Uani d . 1 1 . .
    S S2 0.39527(6) 0.61380(5) 0.57263(2) 0.03395(11) Uani d . 1 1 . .
    N N1 0.2447(2) 0.58873(15) 0.45887(7) 0.0337(4) Uani d . 1 1 . .
    C C1 0.2955(2) 0.65087(17) 0.51249(8) 0.0284(4) Uani d . 1 1 . .
    C C2 0.2836(3) 0.4851(2) 0.44586(11) 0.0478(6) Uani d . 1 1 . .
    H H2A 0.3831 0.4944 0.4715 0.057 Uiso calc R 1 1 . .
    H H2B 0.2923 0.4815 0.4035 0.057 Uiso calc R 1 1 . .
    C C3 0.1682(3) 0.3731(2) 0.45672(13) 0.0614(8) Uani d . 1 1 . .
    H H3A 0.1678 0.3723 0.4996 0.092 Uiso calc R 1 1 . .
    H H3B 0.1931 0.3071 0.4439 0.092 Uiso calc R 1 1 . .
    H H3C 0.0682 0.3663 0.4338 0.092 Uiso calc R 1 1 . .
    C C4 0.1517(2) 0.62092(17) 0.40950(8) 0.0314(4) Uani d . 1 1 . .
    C C5 -0.0031(3) 0.5806(2) 0.40371(10) 0.0386(5) Uani d . 1 1 . .
    H H5 -0.0482 0.5333 0.4324 0.046 Uiso calc R 1 1 . .
    C C6 -0.0915(3) 0.6096(2) 0.35598(11) 0.0510(6) Uani d . 1 1 . .
    H H6 -0.1980 0.5823 0.3517 0.061 Uiso calc R 1 1 . .
    C C7 -0.0259(4) 0.6780(3) 0.31455(11) 0.0610(8) Uani d . 1 1 . .
    H H7 -0.0871 0.6985 0.2819 0.073 Uiso calc R 1 1 . .
    C C8 0.1281(4) 0.7169(2) 0.32016(11) 0.0602(8) Uani d . 1 1 . .
    H H8 0.1725 0.7636 0.2911 0.072 Uiso calc R 1 1 . .
    C C9 0.2197(3) 0.6885(2) 0.36788(10) 0.0440(5) Uani d . 1 1 . .
    H H9 0.3260 0.7149 0.3717 0.053 Uiso calc R 1 1 . .
    C C10 0.6605(2) 0.89709(18) 0.62716(8) 0.0293(4) Uani d . 1 1 . .
    C C11 0.7603(2) 0.9959(2) 0.60893(10) 0.0408(5) Uani d . 1 1 . .
    H H11 0.7239 1.0507 0.5885 0.049 Uiso calc R 1 1 . .
    C C12 0.9148(3) 1.0149(3) 0.62057(13) 0.0574(7) Uani d . 1 1 . .
    H H12 0.9828 1.0815 0.6072 0.069 Uiso calc R 1 1 . .
    C C13 0.9681(3) 0.9371(3) 0.65134(14) 0.0624(8) Uani d . 1 1 . .
    H H13 1.0730 0.9503 0.6591 0.075 Uiso calc R 1 1 . .
    C C14 0.8709(3) 0.8402(2) 0.67092(12) 0.0517(7) Uani d . 1 1 . .
    H H14 0.9086 0.7877 0.6929 0.062 Uiso calc R 1 1 . .
    C C15 0.7171(2) 0.8197(2) 0.65846(9) 0.0359(5) Uani d . 1 1 . .
    H H15 0.6499 0.7521 0.6714 0.043 Uiso calc R 1 1 . .
    C C16 0.4002(2) 1.03524(16) 0.60391(8) 0.0271(4) Uani d . 1 1 . .
    C C17 0.3810(2) 1.09529(17) 0.65201(9) 0.0332(4) Uani d . 1 1 . .
    H H17 0.3829 1.0632 0.6897 0.040 Uiso calc R 1 1 . .
    C C18 0.3592(3) 1.20067(19) 0.64607(10) 0.0408(5) Uani d . 1 1 . .
    H H18 0.3465 1.2399 0.6795 0.049 Uiso calc R 1 1 . .
    C C19 0.3559(3) 1.24854(19) 0.59177(11) 0.0421(5) Uani d . 1 1 . .
    H H19 0.3412 1.3208 0.5877 0.051 Uiso calc R 1 1 . .
    C C20 0.3740(3) 1.1909(2) 0.54327(10) 0.0415(5) Uani d . 1 1 . .
    H H20 0.3716 1.2235 0.5057 0.050 Uiso calc R 1 1 . .
    C C21 0.3956(2) 1.08579(19) 0.54950(9) 0.0350(5) Uani d . 1 1 . .
    H H21 0.4077 1.0469 0.5158 0.042 Uiso calc R 1 1 . .
    C C22 0.3337(2) 0.80327(17) 0.68794(8) 0.0268(4) Uani d . 1 1 . .
    C C23 0.1960(2) 0.7136(2) 0.68340(10) 0.0386(5) Uani d . 1 1 . .
    H H23 0.1416 0.6716 0.6457 0.046 Uiso calc R 1 1 . .
    C C24 0.1371(3) 0.6849(2) 0.73484(14) 0.0581(7) Uani d . 1 1 . .
    H H24 0.0423 0.6237 0.7321 0.070 Uiso calc R 1 1 . .
    C C25 0.2182(4) 0.7465(3) 0.78978(12) 0.0635(8) Uani d . 1 1 . .
    H H25 0.1774 0.7282 0.8245 0.076 Uiso calc R 1 1 . .
    C C26 0.3555(4) 0.8328(2) 0.79434(11) 0.0593(8) Uani d . 1 1 . .
    H H26 0.4117 0.8730 0.8322 0.071 Uiso calc R 1 1 . .
    C C27 0.4122(3) 0.8612(2) 0.74395(9) 0.0410(5) Uani d . 1 1 . .
    H H27 0.5076 0.9221 0.7474 0.049 Uiso calc R 1 1 . .
    Sn Sn2 0.849644(14) 0.767651(10) 0.914470(5) 0.02217(4) Uani d . 1 1 . .
    S S3 0.73045(6) 0.77465(4) 0.99945(2) 0.02867(10) Uani d . 1 1 . .
    S S4 0.82367(6) 0.56918(4) 0.99206(2) 0.03252(11) Uani d . 1 1 . .
    N N2 0.71753(19) 0.62538(13) 1.08192(7) 0.0289(3) Uani d . 1 1 . .
    C C28 0.7555(2) 0.65068(16) 1.02941(8) 0.0257(4) Uani d . 1 1 . .
    C C29 0.7378(3) 0.52486(19) 1.11280(11) 0.0483(6) Uani d . 1 1 . .
    H H29A 0.7194 0.4601 1.0826 0.058 Uiso calc R 1 1 . .
    H H29B 0.6630 0.4970 1.1382 0.058 Uiso calc R 1 1 . .
    C C30 0.8959(4) 0.5582(3) 1.15146(13) 0.0726(9) Uani d . 1 1 . .
    H H30A 0.9696 0.5783 1.1258 0.109 Uiso calc R 1 1 . .
    H H30B 0.9035 0.4921 1.1738 0.109 Uiso calc R 1 1 . .
    H H30C 0.9168 0.6256 1.1797 0.109 Uiso calc R 1 1 . .
    C C31 0.6641(2) 0.69863(16) 1.11445(8) 0.0273(4) Uani d . 1 1 . .
    C C32 0.7662(2) 0.79839(17) 1.14875(9) 0.0335(4) Uani d . 1 1 . .
    H H32 0.8711 0.8217 1.1497 0.040 Uiso calc R 1 1 . .
    C C33 0.7126(3) 0.86425(19) 1.18188(10) 0.0409(5) Uani d . 1 1 . .
    H H33 0.7811 0.9330 1.2059 0.049 Uiso calc R 1 1 . .
    C C34 0.5593(3) 0.8294(2) 1.17981(10) 0.0420(5) Uani d . 1 1 . .
    H H34 0.5227 0.8747 1.2022 0.050 Uiso calc R 1 1 . .
    C C35 0.4607(3) 0.7303(2) 1.14582(11) 0.0440(5) Uani d . 1 1 . .
    H H35 0.3557 0.7072 1.1447 0.053 Uiso calc R 1 1 . .
    C C36 0.5116(2) 0.66293(19) 1.11289(10) 0.0360(5) Uani d . 1 1 . .
    H H36 0.4427 0.5934 1.0897 0.043 Uiso calc R 1 1 . .
    C C37 1.0884(2) 0.80657(15) 0.93488(8) 0.0225(4) Uani d . 1 1 . .
    C C38 1.1777(2) 0.91710(16) 0.92315(8) 0.0251(4) Uani d . 1 1 . .
    H H38 1.1314 0.9708 0.9084 0.030 Uiso calc R 1 1 . .
    C C39 1.3336(2) 0.95029(17) 0.93266(8) 0.0297(4) Uani d . 1 1 . .
    H H39 1.3931 1.0261 0.9244 0.036 Uiso calc R 1 1 . .
    C C40 1.4021(2) 0.87260(18) 0.95422(9) 0.0313(4) Uani d . 1 1 . .
    H H40 1.5086 0.8947 0.9605 0.038 Uiso calc R 1 1 . .
    C C41 1.3150(2) 0.76280(18) 0.96660(9) 0.0320(4) Uani d . 1 1 . .
    H H41 1.3621 0.7099 0.9818 0.038 Uiso calc R 1 1 . .
    C C42 1.1587(2) 0.72925(17) 0.95689(8) 0.0284(4) Uani d . 1 1 . .
    H H42 1.0997 0.6534 0.9653 0.034 Uiso calc R 1 1 . .
    C C43 0.8300(2) 0.92594(16) 0.88000(8) 0.0249(4) Uani d . 1 1 . .
    C C44 0.8243(2) 1.01716(18) 0.91533(9) 0.0329(4) Uani d . 1 1 . .
    H H44 0.8266 1.0101 0.9568 0.040 Uiso calc R 1 1 . .
    C C45 0.8153(3) 1.1176(2) 0.89075(10) 0.0413(5) Uani d . 1 1 . .
    H H45 0.8109 1.1786 0.9154 0.050 Uiso calc R 1 1 . .
    C C46 0.8125(2) 1.12962(18) 0.83056(9) 0.0350(5) Uani d . 1 1 . .
    H H46 0.8052 1.1983 0.8137 0.042 Uiso calc R 1 1 . .
    C C47 0.8206(2) 1.04148(18) 0.79481(9) 0.0330(4) Uani d . 1 1 . .
    H H47 0.8205 1.0499 0.7535 0.040 Uiso calc R 1 1 . .
    C C48 0.8287(2) 0.94077(17) 0.81961(8) 0.0300(4) Uani d . 1 1 . .
    H H48 0.8335 0.8803 0.7947 0.036 Uiso calc R 1 1 . .
    C C49 0.7240(2) 0.64207(16) 0.83962(8) 0.0285(4) Uani d . 1 1 . .
    C C50 0.5873(3) 0.6435(2) 0.80722(10) 0.0440(5) Uani d . 1 1 . .
    H H50 0.5436 0.6937 0.8215 0.053 Uiso calc R 1 1 . .
    C C51 0.5138(3) 0.5727(2) 0.75430(12) 0.0630(8) Uani d . 1 1 . .
    H H51 0.4197 0.5741 0.7329 0.076 Uiso calc R 1 1 . .
    C C52 0.5760(4) 0.5013(2) 0.73294(12) 0.0695(10) Uani d . 1 1 . .
    H H52 0.5261 0.4539 0.6963 0.083 Uiso calc R 1 1 . .
    C C53 0.7108(4) 0.4976(2) 0.76434(13) 0.0670(9) Uani d . 1 1 . .
    H H53 0.7537 0.4474 0.7494 0.080 Uiso calc R 1 1 . .
    C C54 0.7849(3) 0.5676(2) 0.81818(11) 0.0456(6) Uani d . 1 1 . .
    H H54 0.8772 0.5639 0.8401 0.055 Uiso calc R 1 1 . .
loop_
    _atom_site_aniso_label
    _atom_site_aniso_U_11
    _atom_site_aniso_U_22
    _atom_site_aniso_U_33
    _atom_site_aniso_U_12
    _atom_site_aniso_U_13
    _atom_site_aniso_U_23
    Sn1 0.02483(7) 0.02598(7) 0.01999(7) 0.00680(5) 0.00633(5) 0.00045(5)
    S1 0.0337(3) 0.0290(2) 0.0217(2) 0.0118(2) 0.00338(19) -0.00109(18)
    S2 0.0372(3) 0.0334(3) 0.0284(2) 0.0131(2) 0.0004(2) 0.0015(2)
    N1 0.0406(10) 0.0317(9) 0.0273(8) 0.0143(8) 0.0021(7) -0.0043(7)
    C1 0.0275(10) 0.0282(10) 0.0256(9) 0.0054(8) 0.0061(8) 0.0005(7)
    C2 0.0574(15) 0.0529(15) 0.0401(13) 0.0336(13) 0.0016(11) -0.0077(11)
    C3 0.0743(19) 0.0410(14) 0.0637(18) 0.0265(14) -0.0058(15) -0.0103(12)
    C4 0.0423(12) 0.0292(10) 0.0209(9) 0.0136(9) 0.0017(8) -0.0057(7)
    C5 0.0437(13) 0.0378(12) 0.0331(11) 0.0155(10) 0.0043(9) -0.0046(9)
    C6 0.0518(15) 0.0561(15) 0.0439(14) 0.0285(13) -0.0079(11) -0.0133(12)
    C7 0.094(2) 0.0664(18) 0.0312(13) 0.0537(18) -0.0121(14) -0.0081(12)
    C8 0.105(3) 0.0555(16) 0.0303(12) 0.0382(17) 0.0208(14) 0.0141(11)
    C9 0.0528(14) 0.0423(13) 0.0371(12) 0.0143(11) 0.0156(11) 0.0035(10)
    C10 0.0262(10) 0.0353(11) 0.0235(9) 0.0072(8) 0.0067(7) -0.0044(8)
    C11 0.0342(11) 0.0423(12) 0.0364(12) 0.0015(10) 0.0102(9) -0.0028(9)
    C12 0.0339(13) 0.0641(17) 0.0583(16) -0.0058(12) 0.0190(12) -0.0106(13)
    C13 0.0251(12) 0.085(2) 0.0691(18) 0.0136(13) 0.0054(12) -0.0264(16)
    C14 0.0388(13) 0.0656(17) 0.0501(14) 0.0266(13) -0.0048(11) -0.0192(12)
    C15 0.0327(11) 0.0408(12) 0.0313(11) 0.0131(9) 0.0017(8) -0.0062(9)
    C16 0.0255(9) 0.0253(9) 0.0284(10) 0.0057(8) 0.0077(8) 0.0004(7)
    C17 0.0392(11) 0.0293(10) 0.0294(10) 0.0074(9) 0.0133(9) 0.0011(8)
    C18 0.0484(13) 0.0341(11) 0.0426(12) 0.0136(10) 0.0187(10) -0.0035(9)
    C19 0.0488(13) 0.0317(11) 0.0518(14) 0.0192(10) 0.0158(11) 0.0055(10)
    C20 0.0521(14) 0.0416(12) 0.0377(12) 0.0227(11) 0.0139(10) 0.0119(10)
    C21 0.0427(12) 0.0358(11) 0.0295(10) 0.0157(10) 0.0119(9) 0.0030(8)
    C22 0.0322(10) 0.0313(10) 0.0222(9) 0.0163(8) 0.0085(8) 0.0059(7)
    C23 0.0366(12) 0.0419(12) 0.0376(12) 0.0122(10) 0.0116(9) 0.0128(9)
    C24 0.0554(16) 0.0576(16) 0.075(2) 0.0238(14) 0.0380(15) 0.0376(15)
    C25 0.106(3) 0.0722(19) 0.0443(15) 0.0525(19) 0.0494(17) 0.0245(14)
    C26 0.105(2) 0.0549(16) 0.0273(12) 0.0363(17) 0.0212(14) 0.0058(11)
    C27 0.0556(14) 0.0401(12) 0.0254(10) 0.0173(11) 0.0050(10) 0.0002(9)
    Sn2 0.02496(7) 0.02192(7) 0.01935(6) 0.00797(5) 0.00520(5) 0.00102(5)
    S3 0.0357(3) 0.0334(3) 0.0260(2) 0.0199(2) 0.0129(2) 0.00964(19)
    S4 0.0459(3) 0.0260(2) 0.0315(3) 0.0154(2) 0.0169(2) 0.00464(19)
    N2 0.0399(9) 0.0213(8) 0.0287(8) 0.0100(7) 0.0164(7) 0.0061(6)
    C28 0.0257(9) 0.0238(9) 0.0252(9) 0.0054(8) 0.0066(7) 0.0018(7)
    C29 0.0849(19) 0.0261(11) 0.0492(14) 0.0252(12) 0.0386(14) 0.0172(10)
    C30 0.122(3) 0.0634(19) 0.0487(16) 0.059(2) 0.0063(17) 0.0182(14)
    C31 0.0375(11) 0.0254(9) 0.0216(9) 0.0116(8) 0.0119(8) 0.0063(7)
    C32 0.0340(11) 0.0281(10) 0.0365(11) 0.0086(9) 0.0081(9) 0.0031(8)
    C33 0.0569(15) 0.0311(11) 0.0318(11) 0.0141(10) 0.0072(10) -0.0033(9)
    C34 0.0608(15) 0.0445(13) 0.0341(11) 0.0281(12) 0.0233(11) 0.0073(10)
    C35 0.0404(13) 0.0488(14) 0.0498(14) 0.0173(11) 0.0231(11) 0.0099(11)
    C36 0.0363(11) 0.0335(11) 0.0346(11) 0.0063(9) 0.0113(9) 0.0027(9)
    C37 0.0259(9) 0.0247(9) 0.0173(8) 0.0100(7) 0.0042(7) -0.0011(7)
    C38 0.0295(10) 0.0253(9) 0.0210(9) 0.0117(8) 0.0031(7) 0.0005(7)
    C39 0.0287(10) 0.0296(10) 0.0259(9) 0.0052(8) 0.0050(8) 0.0004(8)
    C40 0.0258(10) 0.0387(11) 0.0267(10) 0.0117(9) 0.0002(8) -0.0069(8)
    C41 0.0349(11) 0.0341(11) 0.0290(10) 0.0190(9) -0.0002(8) -0.0031(8)
    C42 0.0346(10) 0.0243(9) 0.0272(9) 0.0123(8) 0.0054(8) 0.0007(7)
    C43 0.0243(9) 0.0270(9) 0.0234(9) 0.0101(8) 0.0038(7) 0.0019(7)
    C44 0.0471(12) 0.0356(11) 0.0222(9) 0.0210(10) 0.0098(9) 0.0026(8)
    C45 0.0644(15) 0.0368(12) 0.0362(12) 0.0303(11) 0.0188(11) 0.0054(9)
    C46 0.0422(12) 0.0311(11) 0.0366(11) 0.0179(9) 0.0105(9) 0.0110(9)
    C47 0.0391(11) 0.0333(11) 0.0224(9) 0.0100(9) 0.0034(8) 0.0052(8)
    C48 0.0391(11) 0.0259(10) 0.0228(9) 0.0090(8) 0.0071(8) -0.0003(7)
    C49 0.0334(10) 0.0222(9) 0.0230(9) 0.0011(8) 0.0072(8) 0.0007(7)
    C50 0.0428(13) 0.0346(12) 0.0420(13) 0.0060(10) -0.0040(10) 0.0021(10)
    C51 0.0662(18) 0.0442(15) 0.0438(14) -0.0060(13) -0.0172(13) 0.0028(12)
    C52 0.092(2) 0.0412(15) 0.0336(13) -0.0187(15) 0.0006(14) -0.0061(11)
    C53 0.095(2) 0.0418(15) 0.0559(17) 0.0058(15) 0.0331(17) -0.0173(13)
    C54 0.0497(14) 0.0393(13) 0.0450(13) 0.0111(11) 0.0139(11) -0.0103(10)
_geom_special_details
;
All s.u.'s (except the s.u. in the dihedral angle between two l.s. planes) are
estimated using the full covariance matrix. The cell s.u.'s are taken into
account individually in the estimation of s.u.'s in distances, angles and
torsion angles; correlations between s.u.'s in cell parameters are only used
when they are defined by crystal symmetry. An approximate (isotropic)
treatment of cell s.u.'s is used for estimating s.u.'s involving l.s. planes.
;
loop_
    _geom_bond_atom_site_label_1
    _geom_bond_atom_site_label_2
    _geom_bond_site_symmetry_2
    _geom_bond_distance
    _geom_bond_publ_flag
    Sn1 C10 . 2.1339(19) y
    Sn1 C16 . 2.1541(19) y
    Sn1 C22 . 2.1210(18) y
    Sn1 S1 . 2.4539(5) y
    S1 C1 . 1.759(2) y
    S2 C1 . 1.680(2) y
    N1 C1 . 1.342(2) ?
    N1 C4 . 1.448(3) ?
    N1 C2 . 1.492(3) ?
    C2 C3 . 1.496(4) ?
    C2 H2A . 0.9900 ?
    C2 H2B . 0.9900 ?
    C3 H3A . 0.9800 ?
    C3 H3B . 0.9800 ?
    C3 H3C . 0.9800 ?
    C4 C9 . 1.382(3) ?
    C4 C5 . 1.382(3) ?
    C5 C6 . 1.379(3) ?
    C5 H5 . 0.9500 ?
    C6 C7 . 1.374(4) ?
    C6 H6 . 0.9500 ?
    C7 C8 . 1.376(4) ?
    C7 H7 . 0.9500 ?
    C8 C9 . 1.391(4) ?
    C8 H8 . 0.9500 ?
    C9 H9 . 0.9500 ?
    C10 C15 . 1.393(3) ?
    C10 C11 . 1.388(3) ?
    C11 C12 . 1.400(3) ?
    C11 H11 . 0.9500 ?
    C12 C13 . 1.375(4) ?
    C12 H12 . 0.9500 ?
    C13 C14 . 1.375(4) ?
    C13 H13 . 0.9500 ?
    C14 C15 . 1.389(3) ?
    C14 H14 . 0.9500 ?
    C15 H15 . 0.9500 ?
    C16 C17 . 1.396(3) ?
    C16 C21 . 1.395(3) ?
    C17 C18 . 1.387(3) ?
    C17 H17 . 0.9500 ?
    C18 C19 . 1.378(3) ?
    C18 H18 . 0.9500 ?
    C19 C20 . 1.382(3) ?
    C19 H19 . 0.9500 ?
    C20 C21 . 1.384(3) ?
    C20 H20 . 0.9500 ?
    C21 H21 . 0.9500 ?
    C22 C27 . 1.390(3) ?
    C22 C23 . 1.382(3) ?
    C23 C24 . 1.403(3) ?
    C23 H23 . 0.9500 ?
    C24 C25 . 1.390(4) ?
    C24 H24 . 0.9500 ?
    C25 C26 . 1.361(4) ?
    C25 H25 . 0.9500 ?
    C26 C27 . 1.370(3) ?
    C26 H26 . 0.9500 ?
    C27 H27 . 0.9500 ?
    Sn2 C37 . 2.1413(18) y
    Sn2 C43 . 2.1605(19) y
    Sn2 C49 . 2.1379(19) y
    Sn2 S3 . 2.4662(5) y
    S3 C28 . 1.7496(19) y
    S4 C28 . 1.6862(19) y
    N2 C28 . 1.333(2) ?
    N2 C31 . 1.449(2) ?
    N2 C29 . 1.481(3) ?
    C29 C30 . 1.518(4) ?
    C29 H29A . 0.9900 ?
    C29 H29B . 0.9900 ?
    C30 H30A . 0.9800 ?
    C30 H30B . 0.9800 ?
    C30 H30C . 0.9800 ?
    C31 C32 . 1.381(3) ?
    C31 C36 . 1.379(3) ?
    C32 C33 . 1.393(3) ?
    C32 H32 . 0.9500 ?
    C33 C34 . 1.384(3) ?
    C33 H33 . 0.9500 ?
    C34 C35 . 1.363(3) ?
    C34 H34 . 0.9500 ?
    C35 C36 . 1.386(3) ?
    C35 H35 . 0.9500 ?
    C36 H36 . 0.9500 ?
    C37 C38 . 1.391(3) ?
    C37 C42 . 1.396(3) ?
    C38 C39 . 1.389(3) ?
    C38 H38 . 0.9500 ?
    C39 C40 . 1.386(3) ?
    C39 H39 . 0.9500 ?
    C40 C41 . 1.382(3) ?
    C40 H40 . 0.9500 ?
    C41 C42 . 1.392(3) ?
    C41 H41 . 0.9500 ?
    C42 H42 . 0.9500 ?
    C43 C48 . 1.392(3) ?
    C43 C44 . 1.398(3) ?
    C44 C45 . 1.384(3) ?
    C44 H44 . 0.9500 ?
    C45 C46 . 1.381(3) ?
    C45 H45 . 0.9500 ?
    C46 C47 . 1.383(3) ?
    C46 H46 . 0.9500 ?
    C47 C48 . 1.386(3) ?
    C47 H47 . 0.9500 ?
    C48 H48 . 0.9500 ?
    C49 C50 . 1.389(3) ?
    C49 C54 . 1.384(3) ?
    C50 C51 . 1.386(3) ?
    C50 H50 . 0.9500 ?
    C51 C52 . 1.362(5) ?
    C51 H51 . 0.9500 ?
    C52 C53 . 1.376(5) ?
    C52 H52 . 0.9500 ?
    C53 C54 . 1.398(4) ?
    C53 H53 . 0.9500 ?
    C54 H54 . 0.9500 ?
loop_
    _geom_angle_atom_site_label_1
    _geom_angle_atom_site_label_2
    _geom_angle_atom_site_label_3
    _geom_angle_site_symmetry_1
    _geom_angle_site_symmetry_3
    _geom_angle
    _geom_angle_publ_flag
    C22 Sn1 C10 . . 112.49(7) ?
    C22 Sn1 C16 . . 105.17(7) ?
    C10 Sn1 C16 . . 108.02(8) ?
    C22 Sn1 S1 . . 113.28(6) ?
    C10 Sn1 S1 . . 120.48(5) ?
    C16 Sn1 S1 . . 94.46(5) ?
    C1 S1 Sn1 . . 98.20(7) ?
    C1 N1 C4 . . 121.45(17) ?
    C1 N1 C2 . . 122.48(18) ?
    C4 N1 C2 . . 116.05(16) ?
    N1 C1 S2 . . 123.77(16) ?
    N1 C1 S1 . . 115.59(15) ?
    S2 C1 S1 . . 120.63(11) ?
    N1 C2 C3 . . 112.3(2) ?
    N1 C2 H2A . . 109.1 ?
    C3 C2 H2A . . 109.1 ?
    N1 C2 H2B . . 109.1 ?
    C3 C2 H2B . . 109.1 ?
    H2A C2 H2B . . 107.9 ?
    C2 C3 H3A . . 109.5 ?
    C2 C3 H3B . . 109.5 ?
    H3A C3 H3B . . 109.5 ?
    C2 C3 H3C . . 109.5 ?
    H3A C3 H3C . . 109.5 ?
    H3B C3 H3C . . 109.5 ?
    C9 C4 C5 . . 121.3(2) ?
    C9 C4 N1 . . 119.0(2) ?
    C5 C4 N1 . . 119.70(19) ?
    C6 C5 C4 . . 119.5(2) ?
    C6 C5 H5 . . 120.2 ?
    C4 C5 H5 . . 120.2 ?
    C7 C6 C5 . . 120.1(3) ?
    C7 C6 H6 . . 120.0 ?
    C5 C6 H6 . . 120.0 ?
    C8 C7 C6 . . 120.2(2) ?
    C8 C7 H7 . . 119.9 ?
    C6 C7 H7 . . 119.9 ?
    C7 C8 C9 . . 120.8(3) ?
    C7 C8 H8 . . 119.6 ?
    C9 C8 H8 . . 119.6 ?
    C4 C9 C8 . . 118.2(2) ?
    C4 C9 H9 . . 120.9 ?
    C8 C9 H9 . . 120.9 ?
    C15 C10 C11 . . 118.9(2) ?
    C15 C10 Sn1 . . 119.93(15) ?
    C11 C10 Sn1 . . 121.02(16) ?
    C10 C11 C12 . . 120.0(2) ?
    C10 C11 H11 . . 120.0 ?
    C12 C11 H11 . . 120.0 ?
    C13 C12 C11 . . 120.0(3) ?
    C13 C12 H12 . . 120.0 ?
    C11 C12 H12 . . 120.0 ?
    C12 C13 C14 . . 120.6(2) ?
    C12 C13 H13 . . 119.7 ?
    C14 C13 H13 . . 119.7 ?
    C13 C14 C15 . . 119.7(3) ?
    C13 C14 H14 . . 120.2 ?
    C15 C14 H14 . . 120.2 ?
    C10 C15 C14 . . 120.8(2) ?
    C10 C15 H15 . . 119.6 ?
    C14 C15 H15 . . 119.6 ?
    C17 C16 C21 . . 116.95(18) ?
    C17 C16 Sn1 . . 121.01(14) ?
    C21 C16 Sn1 . . 121.99(14) ?
    C18 C17 C16 . . 121.53(19) ?
    C18 C17 H17 . . 119.2 ?
    C16 C17 H17 . . 119.2 ?
    C19 C18 C17 . . 120.1(2) ?
    C19 C18 H18 . . 120.0 ?
    C17 C18 H18 . . 120.0 ?
    C20 C19 C18 . . 119.7(2) ?
    C20 C19 H19 . . 120.1 ?
    C18 C19 H19 . . 120.1 ?
    C19 C20 C21 . . 119.9(2) ?
    C19 C20 H20 . . 120.1 ?
    C21 C20 H20 . . 120.1 ?
    C20 C21 C16 . . 121.82(19) ?
    C20 C21 H21 . . 119.1 ?
    C16 C21 H21 . . 119.1 ?
    C27 C22 C23 . . 118.84(19) ?
    C27 C22 Sn1 . . 117.20(16) ?
    C23 C22 Sn1 . . 123.75(15) ?
    C22 C23 C24 . . 119.6(2) ?
    C22 C23 H23 . . 120.2 ?
    C24 C23 H23 . . 120.2 ?
    C25 C24 C23 . . 119.7(3) ?
    C25 C24 H24 . . 120.2 ?
    C23 C24 H24 . . 120.2 ?
    C26 C25 C24 . . 120.6(2) ?
    C26 C25 H25 . . 119.7 ?
    C24 C25 H25 . . 119.7 ?
    C25 C26 C27 . . 119.6(3) ?
    C25 C26 H26 . . 120.2 ?
    C27 C26 H26 . . 120.2 ?
    C26 C27 C22 . . 121.7(2) ?
    C26 C27 H27 . . 119.1 ?
    C22 C27 H27 . . 119.1 ?
    C49 Sn2 C37 . . 115.41(7) ?
    C49 Sn2 C43 . . 101.51(7) ?
    C37 Sn2 C43 . . 103.22(7) ?
    C49 Sn2 S3 . . 118.66(5) ?
    C37 Sn2 S3 . . 117.12(5) ?
    C43 Sn2 S3 . . 95.28(5) ?
    C28 S3 Sn2 . . 95.09(6) ?
    C28 N2 C31 . . 122.39(15) ?
    C28 N2 C29 . . 121.82(16) ?
    C31 N2 C29 . . 115.65(15) ?
    N2 C28 S4 . . 123.09(14) ?
    N2 C28 S3 . . 116.67(14) ?
    S4 C28 S3 . . 120.24(11) ?
    N2 C29 C30 . . 111.3(2) ?
    N2 C29 H29A . . 109.4 ?
    C30 C29 H29A . . 109.4 ?
    N2 C29 H29B . . 109.4 ?
    C30 C29 H29B . . 109.4 ?
    H29A C29 H29B . . 108.0 ?
    C29 C30 H30A . . 109.5 ?
    C29 C30 H30B . . 109.5 ?
    H30A C30 H30B . . 109.5 ?
    C29 C30 H30C . . 109.5 ?
    H30A C30 H30C . . 109.5 ?
    H30B C30 H30C . . 109.5 ?
    C32 C31 C36 . . 121.41(19) ?
    C32 C31 N2 . . 119.92(18) ?
    C36 C31 N2 . . 118.56(18) ?
    C31 C32 C33 . . 118.8(2) ?
    C31 C32 H32 . . 120.6 ?
    C33 C32 H32 . . 120.6 ?
    C34 C33 C32 . . 119.9(2) ?
    C34 C33 H33 . . 120.0 ?
    C32 C33 H33 . . 120.0 ?
    C35 C34 C33 . . 120.3(2) ?
    C35 C34 H34 . . 119.9 ?
    C33 C34 H34 . . 119.9 ?
    C34 C35 C36 . . 120.8(2) ?
    C34 C35 H35 . . 119.6 ?
    C36 C35 H35 . . 119.6 ?
    C31 C36 C35 . . 118.8(2) ?
    C31 C36 H36 . . 120.6 ?
    C35 C36 H36 . . 120.6 ?
    C38 C37 C42 . . 118.60(17) ?
    C38 C37 Sn2 . . 116.12(13) ?
    C42 C37 Sn2 . . 125.26(14) ?
    C39 C38 C37 . . 121.05(17) ?
    C39 C38 H38 . . 119.5 ?
    C37 C38 H38 . . 119.5 ?
    C38 C39 C40 . . 119.83(19) ?
    C38 C39 H39 . . 120.1 ?
    C40 C39 H39 . . 120.1 ?
    C41 C40 C39 . . 119.82(19) ?
    C41 C40 H40 . . 120.1 ?
    C39 C40 H40 . . 120.1 ?
    C40 C41 C42 . . 120.42(18) ?
    C40 C41 H41 . . 119.8 ?
    C42 C41 H41 . . 119.8 ?
    C41 C42 C37 . . 120.28(18) ?
    C41 C42 H42 . . 119.9 ?
    C37 C42 H42 . . 119.9 ?
    C48 C43 C44 . . 117.55(17) ?
    C48 C43 Sn2 . . 118.58(13) ?
    C44 C43 Sn2 . . 123.82(14) ?
    C45 C44 C43 . . 121.00(18) ?
    C45 C44 H44 . . 119.5 ?
    C43 C44 H44 . . 119.5 ?
    C44 C45 C46 . . 120.29(19) ?
    C44 C45 H45 . . 119.9 ?
    C46 C45 H45 . . 119.9 ?
    C47 C46 C45 . . 119.88(19) ?
    C47 C46 H46 . . 120.1 ?
    C45 C46 H46 . . 120.1 ?
    C46 C47 C48 . . 119.56(18) ?
    C46 C47 H47 . . 120.2 ?
    C48 C47 H47 . . 120.2 ?
    C43 C48 C47 . . 121.71(18) ?
    C43 C48 H48 . . 119.1 ?
    C47 C48 H48 . . 119.1 ?
    C50 C49 C54 . . 118.5(2) ?
    C50 C49 Sn2 . . 120.19(16) ?
    C54 C49 Sn2 . . 120.84(16) ?
    C51 C50 C49 . . 120.9(3) ?
    C51 C50 H50 . . 119.5 ?
    C49 C50 H50 . . 119.5 ?
    C52 C51 C50 . . 120.1(3) ?
    C52 C51 H51 . . 119.9 ?
    C50 C51 H51 . . 119.9 ?
    C51 C52 C53 . . 120.1(2) ?
    C51 C52 H52 . . 119.9 ?
    C53 C52 H52 . . 119.9 ?
    C52 C53 C54 . . 120.2(3) ?
    C52 C53 H53 . . 119.9 ?
    C54 C53 H53 . . 119.9 ?
    C53 C54 C49 . . 120.1(3) ?
    C53 C54 H54 . . 120.0 ?
    C49 C54 H54 . . 120.0 ?
loop_
    _geom_torsion_atom_site_label_1
    _geom_torsion_atom_site_label_2
    _geom_torsion_atom_site_label_3
    _geom_torsion_atom_site_label_4
    _geom_torsion_site_symmetry_1
    _geom_torsion_site_symmetry_2
    _geom_torsion_site_symmetry_3
    _geom_torsion_site_symmetry_4
    _geom_torsion
    _geom_torsion_publ_flag
    C22 Sn1 S1 C1 . . . . -82.34(8) ?
    C10 Sn1 S1 C1 . . . . 55.09(9) ?
    C16 Sn1 S1 C1 . . . . 169.04(8) ?
    C4 N1 C1 S2 . . . . 176.31(16) ?
    C2 N1 C1 S2 . . . . -5.4(3) ?
    C4 N1 C1 S1 . . . . -5.0(3) ?
    C2 N1 C1 S1 . . . . 173.26(17) ?
    Sn1 S1 C1 N1 . . . . -166.86(14) ?
    Sn1 S1 C1 S2 . . . . 11.88(12) ?
    C1 N1 C2 C3 . . . . 92.9(3) ?
    C4 N1 C2 C3 . . . . -88.7(2) ?
    C1 N1 C4 C9 . . . . 95.5(2) ?
    C2 N1 C4 C9 . . . . -82.9(3) ?
    C1 N1 C4 C5 . . . . -86.6(2) ?
    C2 N1 C4 C5 . . . . 95.0(2) ?
    C9 C4 C5 C6 . . . . -0.9(3) ?
    N1 C4 C5 C6 . . . . -178.75(19) ?
    C4 C5 C6 C7 . . . . 0.0(3) ?
    C5 C6 C7 C8 . . . . 0.7(4) ?
    C6 C7 C8 C9 . . . . -0.5(4) ?
    C5 C4 C9 C8 . . . . 1.0(3) ?
    N1 C4 C9 C8 . . . . 178.9(2) ?
    C7 C8 C9 C4 . . . . -0.3(4) ?
    C22 Sn1 C10 C15 . . . . 37.46(17) ?
    C16 Sn1 C10 C15 . . . . 153.09(15) ?
    S1 Sn1 C10 C15 . . . . -100.26(15) ?
    C22 Sn1 C10 C11 . . . . -138.42(16) ?
    C16 Sn1 C10 C11 . . . . -22.79(18) ?
    S1 Sn1 C10 C11 . . . . 83.85(16) ?
    C15 C10 C11 C12 . . . . 1.8(3) ?
    Sn1 C10 C11 C12 . . . . 177.71(17) ?
    C10 C11 C12 C13 . . . . -1.6(4) ?
    C11 C12 C13 C14 . . . . 0.0(4) ?
    C12 C13 C14 C15 . . . . 1.3(4) ?
    C11 C10 C15 C14 . . . . -0.5(3) ?
    Sn1 C10 C15 C14 . . . . -176.47(16) ?
    C13 C14 C15 C10 . . . . -1.0(3) ?
    C22 Sn1 C16 C17 . . . . 20.76(18) ?
    C10 Sn1 C16 C17 . . . . -99.57(17) ?
    S1 Sn1 C16 C17 . . . . 136.35(16) ?
    C22 Sn1 C16 C21 . . . . -156.46(16) ?
    C10 Sn1 C16 C21 . . . . 83.20(17) ?
    S1 Sn1 C16 C21 . . . . -40.88(17) ?
    C21 C16 C17 C18 . . . . -0.3(3) ?
    Sn1 C16 C17 C18 . . . . -177.70(17) ?
    C16 C17 C18 C19 . . . . 0.1(3) ?
    C17 C18 C19 C20 . . . . 0.2(4) ?
    C18 C19 C20 C21 . . . . -0.1(4) ?
    C19 C20 C21 C16 . . . . -0.1(4) ?
    C17 C16 C21 C20 . . . . 0.4(3) ?
    Sn1 C16 C21 C20 . . . . 177.70(17) ?
    C10 Sn1 C22 C27 . . . . 48.80(17) ?
    C16 Sn1 C22 C27 . . . . -68.54(17) ?
    S1 Sn1 C22 C27 . . . . -170.33(14) ?
    C10 Sn1 C22 C23 . . . . -136.57(17) ?
    C16 Sn1 C22 C23 . . . . 106.10(17) ?
    S1 Sn1 C22 C23 . . . . 4.30(18) ?
    C27 C22 C23 C24 . . . . 1.5(3) ?
    Sn1 C22 C23 C24 . . . . -173.10(17) ?
    C22 C23 C24 C25 . . . . -0.3(4) ?
    C23 C24 C25 C26 . . . . -1.3(4) ?
    C24 C25 C26 C27 . . . . 1.8(4) ?
    C25 C26 C27 C22 . . . . -0.7(4) ?
    C23 C22 C27 C26 . . . . -1.0(3) ?
    Sn1 C22 C27 C26 . . . . 173.95(19) ?
    C49 Sn2 S3 C28 . . . . 76.70(9) ?
    C37 Sn2 S3 C28 . . . . -69.32(8) ?
    C43 Sn2 S3 C28 . . . . -177.10(8) ?
    C31 N2 C28 S4 . . . . 177.77(15) ?
    C29 N2 C28 S4 . . . . 2.3(3) ?
    C31 N2 C28 S3 . . . . -2.6(3) ?
    C29 N2 C28 S3 . . . . -178.10(17) ?
    Sn2 S3 C28 N2 . . . . 174.02(14) ?
    Sn2 S3 C28 S4 . . . . -6.32(12) ?
    C28 N2 C29 C30 . . . . 86.3(3) ?
    C31 N2 C29 C30 . . . . -89.5(2) ?
    C28 N2 C31 C32 . . . . -80.5(2) ?
    C29 N2 C31 C32 . . . . 95.2(2) ?
    C28 N2 C31 C36 . . . . 103.0(2) ?
    C29 N2 C31 C36 . . . . -81.2(2) ?
    C36 C31 C32 C33 . . . . -0.6(3) ?
    N2 C31 C32 C33 . . . . -176.94(18) ?
    C31 C32 C33 C34 . . . . -0.2(3) ?
    C32 C33 C34 C35 . . . . 0.5(3) ?
    C33 C34 C35 C36 . . . . 0.0(4) ?
    C32 C31 C36 C35 . . . . 1.1(3) ?
    N2 C31 C36 C35 . . . . 177.50(19) ?
    C34 C35 C36 C31 . . . . -0.8(3) ?
    C49 Sn2 C37 C38 . . . . 109.91(13) ?
    C43 Sn2 C37 C38 . . . . 0.12(14) ?
    S3 Sn2 C37 C38 . . . . -102.97(13) ?
    C49 Sn2 C37 C42 . . . . -68.03(17) ?
    C43 Sn2 C37 C42 . . . . -177.83(15) ?
    S3 Sn2 C37 C42 . . . . 79.09(15) ?
    C42 C37 C38 C39 . . . . 0.4(3) ?
    Sn2 C37 C38 C39 . . . . -177.68(14) ?
    C37 C38 C39 C40 . . . . -0.1(3) ?
    C38 C39 C40 C41 . . . . -0.5(3) ?
    C39 C40 C41 C42 . . . . 0.7(3) ?
    C40 C41 C42 C37 . . . . -0.4(3) ?
    C38 C37 C42 C41 . . . . -0.2(3) ?
    Sn2 C37 C42 C41 . . . . 177.73(14) ?
    C49 Sn2 C43 C48 . . . . -35.27(16) ?
    C37 Sn2 C43 C48 . . . . 84.57(16) ?
    S3 Sn2 C43 C48 . . . . -155.95(15) ?
    C49 Sn2 C43 C44 . . . . 147.26(17) ?
    C37 Sn2 C43 C44 . . . . -92.89(17) ?
    S3 Sn2 C43 C44 . . . . 26.58(17) ?
    C48 C43 C44 C45 . . . . 1.0(3) ?
    Sn2 C43 C44 C45 . . . . 178.45(17) ?
    C43 C44 C45 C46 . . . . -0.3(4) ?
    C44 C45 C46 C47 . . . . -0.7(4) ?
    C45 C46 C47 C48 . . . . 1.1(3) ?
    C44 C43 C48 C47 . . . . -0.6(3) ?
    Sn2 C43 C48 C47 . . . . -178.21(16) ?
    C46 C47 C48 C43 . . . . -0.4(3) ?
    C37 Sn2 C49 C50 . . . . -153.78(16) ?
    C43 Sn2 C49 C50 . . . . -42.98(18) ?
    S3 Sn2 C49 C50 . . . . 59.63(18) ?
    C37 Sn2 C49 C54 . . . . 18.37(19) ?
    C43 Sn2 C49 C54 . . . . 129.18(17) ?
    S3 Sn2 C49 C54 . . . . -128.22(16) ?
    C54 C49 C50 C51 . . . . -0.5(3) ?
    Sn2 C49 C50 C51 . . . . 171.82(19) ?
    C49 C50 C51 C52 . . . . -0.7(4) ?
    C50 C51 C52 C53 . . . . 1.1(4) ?
    C51 C52 C53 C54 . . . . -0.3(4) ?
    C52 C53 C54 C49 . . . . -1.0(4) ?
    C50 C49 C54 C53 . . . . 1.3(3) ?
    Sn2 C49 C54 C53 . . . . -170.94(19) ?
loop_
    _geom_hbond_atom_site_label_D
    _geom_hbond_atom_site_label_H
    _geom_hbond_atom_site_label_A
    _geom_hbond_site_symmetry_A
    _geom_hbond_distance_DH
    _geom_hbond_distance_HA
    _geom_hbond_distance_DA
    _geom_hbond_angle_DHA
    C9 H9 Cg1 2_676 0.95 2.72 3.630(3) 160
    C25 H25 Cg2 1_455 0.95 2.90 3.639(3) 135
    C32 H32 Cg3 2_777 0.95 2.92 3.824(2) 160
