# Supplementary material for: (N-Ethyl-N-phenyl­dithio­carbamato-κS)triphenyl­tin(IV)
Source: Acta Crystallogr Sect E Struct Rep Online. 2011 Dec 17;68(Pt 1):m62–3. doi: 10.1107/S1600536811053591 (PMC3254327; doi:10.1107/S1600536811053591)
Supplement: Supplementary file 2 [file e-68-00m62-Isup2.hkl]

#
# h,k,l, Fc-squared, Fo-squared, sigma(Fo-squared) and status flag
#
data_I
_shelx_title ' 1 in space group P -1'
_shelx_refln_list_code          4
_shelx_F_calc_maximum      296.84
_exptl_crystal_F_000      1104.00
_reflns_d_resolution_high  0.7896
 
loop_
 _symmetry_equiv_pos_as_xyz
 'x, y, z'
 '-x, -y, -z'
 
_cell_length_a     9.6973
_cell_length_b    12.2804
_cell_length_c    22.8523
_cell_angle_alpha  90.588
_cell_angle_beta  101.573
_cell_angle_gamma 110.687
 
_shelx_F_squared_multiplier     1.000
 
loop_
 _refln_index_h
 _refln_index_k
 _refln_index_l
 _refln_F_squared_calc
 _refln_F_squared_meas
 _refln_F_squared_sigma
 _refln_observed_status
   1   0   0     4443.73     4457.56     44.80 o
   2   0   0    27836.95    29211.37    328.13 o
   3   0   0    11591.50    11252.10    113.29 o
   4   0   0     7396.08     7446.81     84.87 o
   5   0   0     5564.17     5808.48     75.15 o
   6   0   0      169.17      194.41      9.85 o
   7   0   0     9931.77    10044.03    151.99 o
   8   0   0       95.43      111.83     16.76 o
   9   0   0     1002.90      966.01     35.30 o
  10   0   0      595.03      677.70     36.27 o
  11   0   0      128.35      110.31     21.25 o
 -11   1   0       66.59       50.48     17.96 o
 -10   1   0     1239.03     1272.05     48.49 o
  -9   1   0     4132.50     4251.57     93.76 o
  -8   1   0        0.28        2.31      7.62 o
  -7   1   0     1904.09     2017.80     34.48 o
  -6   1   0     2183.64     2101.87     33.49 o
  -5   1   0     1418.25     1309.10     21.01 o
  -4   1   0      160.90      250.30      7.10 o
  -3   1   0     2220.85     2271.27     24.18 o
  -2   1   0    15368.75    15180.09    107.61 o
  -1   1   0      188.20      236.38      7.18 o
   1   1   0    10629.47     9908.88    107.13 o
   2   1   0     3381.35     3138.03     31.41 o
   3   1   0      677.99      807.78     17.30 o
   4   1   0     8261.96     8634.65    109.59 o
   5   1   0    14592.04    14113.48    218.73 o
   6   1   0       13.47       36.36      6.27 o
   7   1   0       12.57        9.67      7.70 o
   8   1   0     2177.50     2178.98     68.77 o
   9   1   0     1583.98     1460.96     45.69 o
  10   1   0      253.77      236.00     23.14 o
 -11   2   0     1178.14     1294.43     53.07 o
 -10   2   0      265.54      277.68     27.71 o
  -9   2   0     3195.34     3048.40     74.05 o
  -8   2   0      876.17      945.25     33.35 o
  -7   2   0     3636.24     3566.97     44.35 o
  -6   2   0      171.29      213.35      8.53 o
  -5   2   0     1294.46     1275.07     19.20 o
  -4   2   0    10166.90     9951.20     83.49 o
  -3   2   0       78.84       81.45      2.76 o
  -2   2   0     9310.93     9551.36    106.56 o
  -1   2   0     2501.63     2578.87     26.34 o
   0   2   0    17198.86    17224.47    160.86 o
   1   2   0      647.69      610.27     10.02 o
   2   2   0      837.75      752.99     17.63 o
   3   2   0     6679.91     6310.40    139.21 o
   4   2   0      506.31      443.22     10.24 o
   5   2   0     6873.61     7280.75     86.61 o
   6   2   0      842.43      796.91     19.08 o
   7   2   0     1060.05     1128.59     36.47 o
   8   2   0      435.70      432.22     24.38 o
   9   2   0      708.96      652.60     31.68 o
  10   2   0     2600.97     2724.57     79.72 o
 -11   3   0      989.32      915.07     43.45 o
 -10   3   0        0.47       10.68      9.55 o
  -9   3   0      232.37      254.80     14.54 o
  -8   3   0     1276.19     1309.52     24.09 o
  -7   3   0     2200.00     2249.73     30.66 o
  -6   3   0     5651.62     5673.16     63.65 o
  -5   3   0      237.03      263.49      7.49 o
  -4   3   0     8014.90     7986.72     73.37 o
  -3   3   0     6545.32     6914.40     74.11 o
  -2   3   0     1199.93     1343.27     14.32 o
  -1   3   0     4385.44     4805.95     55.22 o
   0   3   0     8897.97     9148.81    164.52 o
   1   3   0    12203.68    11975.26    240.13 o
   2   3   0      718.57      670.04     14.26 o
   3   3   0     4625.11     4506.30    115.51 o
   4   3   0     1188.55     1138.39     40.20 o
   5   3   0     1940.67     2026.89     49.11 o
   6   3   0        3.93        5.66      9.08 o
   7   3   0     2272.03     2165.85     54.54 o
   8   3   0     2892.49     2888.06     67.71 o
   9   3   0       15.67       22.92     13.28 o
  10   3   0      601.93      591.22     33.25 o
 -11   4   0       35.69       43.56     15.69 o
 -10   4   0      826.47      824.64     39.34 o
  -9   4   0     1133.12     1087.29     27.43 o
  -8   4   0     1118.65     1220.22     26.95 o
  -7   4   0     1287.85     1290.10     21.74 o
  -6   4   0    12608.26    12766.30    110.41 o
  -5   4   0      526.20      528.01     14.38 o
  -4   4   0     1920.40     2061.98     28.75 o
  -3   4   0      137.44      142.04      4.93 o
  -2   4   0    54812.11    54782.13    603.44 o
  -1   4   0     2990.68     2939.77     47.07 o
   0   4   0      431.05      422.17     11.37 o
   1   4   0    31261.67    30767.12    330.27 o
   2   4   0       58.94       40.21      4.99 o
   3   4   0     2953.00     3289.42     50.66 o
   4   4   0      330.75      330.34     19.26 o
   5   4   0     7671.17     7269.78    122.17 o
   6   4   0     1970.79     1838.19     54.38 o
   7   4   0      104.67       96.05     13.91 o
   8   4   0     1521.51     1654.76     51.67 o
   9   4   0       85.44      109.00     22.74 o
 -12   5   0        2.94        8.83     17.59 o
 -11   5   0      479.71      483.29     23.06 o
 -10   5   0       11.68       12.40      8.42 o
  -9   5   0     1431.61     1572.51     34.05 o
  -8   5   0    12205.34    12699.92    137.41 o
  -7   5   0       35.83       47.06      5.27 o
  -6   5   0       11.07       15.87      4.82 o
  -5   5   0     4186.97     4328.26     53.26 o
  -4   5   0    10624.63    10582.13    101.22 o
  -3   5   0     7575.67     8058.19     91.92 o
  -2   5   0     4216.68     4316.87     49.22 o
  -1   5   0    21651.81    21897.21    256.86 o
   0   5   0     2509.48     2516.56     39.87 o
   1   5   0      261.55      218.32     10.75 o
   2   5   0     3447.54     3282.37     61.11 o
   3   5   0     8515.63     8177.21    126.25 o
   4   5   0     5855.64     5683.28    101.84 o
   5   5   0       15.26       27.82     10.54 o
   6   5   0      513.64      501.94     41.75 o
   7   5   0       32.96       35.74     11.92 o
   8   5   0      181.73      173.08     22.31 o
   9   5   0      110.16      142.36     18.14 o
 -12   6   0       20.01      -17.10     20.51 o
 -11   6   0      709.21      616.91     28.91 o
 -10   6   0     2072.48     2079.52     64.02 o
  -9   6   0      457.08      510.89     20.38 o
  -8   6   0     1355.62     1355.46     27.02 o
  -7   6   0      368.31      352.65     13.66 o
  -6   6   0     9131.51     8869.78    122.30 o
  -5   6   0       53.35       66.94      6.13 o
  -4   6   0     4511.08     4764.49     65.12 o
  -3   6   0    19221.11    19806.31    180.37 o
  -2   6   0     1230.92     1242.29     16.14 o
  -1   6   0       54.16       46.71      4.44 o
   0   6   0     3645.92     3447.65     49.37 o
   1   6   0    11926.77    11785.70    162.00 o
   2   6   0     1477.11     1390.55     27.81 o
   3   6   0       24.15       19.51      7.70 o
   4   6   0     9031.25     9023.43    291.88 o
   5   6   0      627.98      597.21     31.17 o
   6   6   0      362.04      322.49     26.60 o
   7   6   0      144.55      152.42     20.72 o
   8   6   0     1829.99     1838.56     80.10 o
 -11   7   0       41.18       28.47     14.18 o
 -10   7   0     1845.33     1843.09     59.49 o
  -9   7   0      259.94      234.74     15.73 o
  -8   7   0     2694.19     2766.03     55.95 o
  -7   7   0      753.32      679.36     18.87 o
  -6   7   0      166.00      170.42      9.75 o
  -5   7   0    16630.63    17006.71    174.96 o
  -4   7   0     1711.08     1764.24     26.97 o
  -3   7   0        5.53       27.00      5.49 o
  -2   7   0       12.76       40.57      4.44 o
  -1   7   0     2470.29     2277.84     42.83 o
   0   7   0      469.21      490.59     20.01 o
   1   7   0     1240.25     1239.46     29.68 o
   2   7   0    15263.25    14988.59    194.33 o
   3   7   0      616.75      583.86     24.78 o
   4   7   0      397.25      392.32     25.19 o
   5   7   0       98.48       93.37     17.12 o
   6   7   0     1307.47     1273.08     56.65 o
   7   7   0       82.78       74.77     16.24 o
   8   7   0      722.39      768.02     44.09 o
 -11   8   0        0.43       13.19     11.68 o
 -10   8   0       87.09      106.26     24.93 o
  -9   8   0      874.65      840.69     33.76 o
  -8   8   0     2988.74     3145.06     52.21 o
  -7   8   0     6063.14     6098.84     78.51 o
  -6   8   0      906.29      885.35     29.15 o
  -5   8   0     2528.45     2536.93     45.39 o
  -4   8   0      119.71      122.44      9.21 o
  -3   8   0     3312.36     3438.65     42.82 o
  -2   8   0       11.20       11.05      3.44 o
  -1   8   0    14088.97    14007.78    153.33 o
   0   8   0     6791.35     6667.50     84.50 o
   1   8   0      301.99      338.48     14.37 o
   2   8   0      335.57      311.75     18.10 o
   3   8   0      123.17      135.05     13.27 o
   4   8   0     3454.00     3564.08     84.32 o
   5   8   0        0.51       -2.23     11.49 o
   6   8   0     1372.29     1440.56     56.43 o
   7   8   0     2019.56     2116.67     72.70 o
 -11   9   0        5.95        7.65     13.97 o
 -10   9   0     2336.00     2472.06     71.91 o
  -9   9   0      842.27      883.81     35.06 o
  -8   9   0       45.75       41.28     11.01 o
  -7   9   0      871.37      845.47     26.24 o
  -6   9   0      243.55      250.22     14.05 o
  -5   9   0      730.49      715.34     19.79 o
  -4   9   0     2446.23     2466.83     40.19 o
  -3   9   0     9058.74     9222.72    144.37 o
  -2   9   0      719.33      756.77     21.37 o
  -1   9   0      107.67      120.16      9.42 o
   0   9   0     4240.62     4220.42     63.16 o
   1   9   0      264.03      297.66     14.16 o
   2   9   0     4630.92     4677.73     82.90 o
   3   9   0       14.25        7.88      9.08 o
   4   9   0      720.17      658.52     35.59 o
   5   9   0      386.01      384.43     29.44 o
   6   9   0       75.40       43.78     15.55 o
 -11  10   0      186.89      184.44     22.21 o
 -10  10   0      247.52      215.30     24.88 o
  -9  10   0     2113.77     2106.92     56.80 o
  -8  10   0      859.81      861.38     33.89 o
  -7  10   0      277.20      266.75     17.81 o
  -6  10   0      207.79      214.01     14.08 o
  -5  10   0     6121.11     6291.59     97.07 o
  -4  10   0      380.86      394.07     15.48 o
  -3  10   0      472.37      416.70     16.10 o
  -2  10   0     4038.34     4123.70     62.99 o
  -1  10   0      127.41      153.00     10.25 o
   0  10   0      532.01      546.88     20.53 o
   1  10   0       97.22       99.23     11.77 o
   2  10   0     3273.36     3202.87     68.33 o
   3  10   0     1070.78      995.83     37.42 o
   4  10   0       24.39       24.23     11.31 o
   5  10   0     1621.04     1549.08     60.14 o
 -11  11   0      819.24      874.02     62.81 o
 -10  11   0      588.42      611.36     36.76 o
  -9  11   0      117.18       76.63     16.21 o
  -8  11   0      445.16      454.16     22.88 o
  -7  11   0     5020.38     5005.11     90.36 o
  -6  11   0      107.38      125.36     14.82 o
  -5  11   0       35.57       42.60      8.67 o
  -4  11   0     4035.30     4121.52     66.02 o
  -3  11   0        6.03        9.17      5.92 o
  -2  11   0      289.16      294.65     15.14 o
  -1  11   0      627.14      619.63     23.50 o
   0  11   0     5436.66     5632.75    125.90 o
   1  11   0     1552.00     1574.74     45.37 o
   2  11   0      289.12      262.45     20.08 o
   3  11   0     1724.12     1821.70     53.92 o
   4  11   0      204.05      206.96     22.40 o
 -10  12   0       75.55       52.70     12.69 o
  -9  12   0     1072.23     1148.03     51.80 o
  -8  12   0       11.80       17.39     15.86 o
  -7  12   0     1687.50     1741.35     50.17 o
  -6  12   0     5161.84     5248.89     94.82 o
  -5  12   0      469.58      464.73     24.02 o
  -4  12   0        8.70       -1.96      9.71 o
  -3  12   0        0.09       -2.78      6.92 o
  -2  12   0     3879.00     3899.02     62.43 o
  -1  12   0      498.80      491.25     28.72 o
   0  12   0      665.04      737.70     36.02 o
   1  12   0     1078.35     1094.89     45.99 o
   2  12   0     1337.25     1289.37     51.49 o
   3  12   0      108.43      135.16     26.29 o
  -9  13   0     1070.30     1055.99     43.19 o
  -8  13   0     1213.61     1160.11     49.77 o
  -7  13   0      435.69      434.97     26.83 o
  -6  13   0        7.03        5.26     10.33 o
  -5  13   0       77.54       86.08     12.80 o
  -4  13   0     1687.83     1656.73     43.92 o
  -3  13   0      261.78      263.18     15.87 o
  -2  13   0     2199.15     2230.16     56.81 o
  -1  13   0      910.79      856.46     39.40 o
   0  13   0      298.63      272.06     23.62 o
   1  13   0       97.17       78.61     18.11 o
   2  13   0       46.30       36.29     13.62 o
  -8  14   0      362.39      313.73     30.34 o
  -7  14   0      807.51      852.86     34.44 o
  -6  14   0     1423.22     1396.21     43.47 o
  -5  14   0       46.50       50.39     11.18 o
  -4  14   0      316.37      321.10     20.52 o
  -3  14   0      234.38      222.12     18.94 o
  -2  14   0        2.95        4.90     11.32 o
  -1  14   0      868.12      913.28     37.61 o
   0  14   0      673.22      733.88     39.86 o
  -7  15   0      191.85      195.74     31.51 o
  -6  15   0     1342.62     1318.40     47.99 o
  -5  15   0      180.18      171.11     17.71 o
  -4  15   0        4.81       12.58     11.93 o
  -3  15   0      621.97      629.48     32.85 o
  -2  15   0      469.80      474.94     38.14 o
   2 -15   1       15.93       23.69     27.49 o
   3 -15   1      109.05       96.46     15.26 o
   4 -15   1      150.23      158.38     16.92 o
   5 -15   1       10.18       26.99      9.94 o
   6 -15   1      248.38      255.65     22.20 o
   7 -15   1     1328.60     1279.28     59.50 o
  -1 -14   1       18.00       27.08     16.96 o
   0 -14   1       36.00       18.55     14.36 o
   1 -14   1     1892.82     1916.29     86.72 o
   2 -14   1       16.88       -3.04      9.60 o
   3 -14   1      515.93      544.26     26.29 o
   4 -14   1      164.02      150.15     19.32 o
   5 -14   1      545.12      526.00     32.55 o
   6 -14   1      369.60      425.08     26.64 o
   7 -14   1       18.19       26.53     14.13 o
   8 -14   1     1423.47     1420.39     51.30 o
  -2 -13   1      274.35      236.47     28.01 o
  -1 -13   1     2562.91     2595.76     75.51 o
   0 -13   1        7.11       -4.44     12.72 o
   1 -13   1       74.93       94.25     14.94 o
   2 -13   1      370.38      359.93     18.28 o
   3 -13   1      363.54      345.64     16.75 o
   4 -13   1      201.84      237.35     25.16 o
   5 -13   1     1163.73     1202.63     41.03 o
   6 -13   1     2618.01     2576.43     64.39 o
   7 -13   1      373.12      333.89     22.79 o
   8 -13   1       69.13       69.10     13.72 o
   9 -13   1       94.75      106.98     19.29 o
  -3 -12   1      563.41      586.73     35.96 o
  -2 -12   1       23.61        4.03     13.59 o
  -1 -12   1     1448.66     1412.55     51.65 o
   0 -12   1       17.35       33.96     12.41 o
   1 -12   1     5107.29     5157.67     92.06 o
   2 -12   1      225.83      203.61     13.33 o
   3 -12   1     1068.16     1011.91     33.08 o
   4 -12   1     1982.53     1917.98     50.49 o
   5 -12   1       37.51       44.20     10.62 o
   6 -12   1      328.39      286.48     20.58 o
   7 -12   1      396.89      370.08     23.51 o
   8 -12   1     3740.05     3775.73     73.26 o
   9 -12   1       27.96       30.86     14.15 o
  10 -12   1       16.29        3.67     12.51 o
  -4 -11   1      119.03      122.87     18.89 o
  -3 -11   1      766.71      827.47     35.46 o
  -2 -11   1      888.90      890.71     34.93 o
  -1 -11   1     1714.91     1787.49     48.28 o
   0 -11   1      296.87      312.91     20.07 o
   1 -11   1     2397.09     2386.20     48.72 o
   2 -11   1     2250.18     2298.22     46.88 o
   3 -11   1      296.72      283.64     13.62 o
   4 -11   1     2020.94     1918.02     38.38 o
   5 -11   1      130.69      160.01     14.56 o
   6 -11   1     3668.53     3802.32     75.16 o
   7 -11   1      183.73      195.68     23.06 o
   8 -11   1      664.20      660.96     27.59 o
   9 -11   1     2578.20     2594.32     66.20 o
  10 -11   1      248.96      245.72     21.51 o
  -5 -10   1      276.14      309.20     30.41 o
  -4 -10   1      483.74      549.53     33.45 o
  -3 -10   1      234.69      233.16     18.52 o
  -2 -10   1       28.57       20.88      8.70 o
  -1 -10   1     7478.70     8026.01    118.86 o
   0 -10   1       10.41       16.52      6.03 o
   1 -10   1     1618.55     1585.28     38.73 o
   2 -10   1     6805.87     7231.98     85.05 o
   3 -10   1        7.02        1.41      4.98 o
   4 -10   1     2936.94     3057.35     58.45 o
   5 -10   1      295.68      278.82     16.21 o
   6 -10   1     3903.25     3881.73     73.44 o
   7 -10   1     1353.75     1223.14     35.53 o
   8 -10   1      333.88      399.35     21.42 o
   9 -10   1     2149.56     2170.60     58.37 o
  10 -10   1      233.14      228.87     20.79 o
  11 -10   1     1774.53     1900.21     66.93 o
  -6  -9   1      522.84      507.57     34.77 o
  -5  -9   1       41.44       50.35     17.69 o
  -4  -9   1      364.15      356.47     26.28 o
  -3  -9   1     4684.12     4706.11     86.05 o
  -2  -9   1      982.01      995.40     33.59 o
  -1  -9   1        5.73       -0.34      5.48 o
   0  -9   1     5417.54     5482.23     75.43 o
   1  -9   1      409.43      377.76     15.59 o
   2  -9   1     1701.94     1690.49     30.20 o
   3  -9   1        8.47       13.98      5.22 o
   4  -9   1     4605.97     4901.94     68.50 o
   5  -9   1     4879.13     5032.37     72.55 o
   6  -9   1      685.98      702.29     22.87 o
   7  -9   1     1213.26     1273.54     34.79 o
   8  -9   1     1489.38     1334.51     36.94 o
   9  -9   1     1261.16     1247.77     42.11 o
  10  -9   1       51.46       31.86     16.79 o
  11  -9   1      893.16      797.18     61.36 o
  -7  -8   1        8.28       25.32     14.23 o
  -6  -8   1      118.88      105.33     17.61 o
  -5  -8   1     2208.41     2208.35     66.76 o
  -4  -8   1     1002.77     1009.58     41.96 o
  -3  -8   1      863.01      779.19     29.74 o
  -2  -8   1     3410.16     3234.58     62.41 o
  -1  -8   1     3245.89     3081.93     49.81 o
   0  -8   1     1439.15     1280.38     29.71 o
   1  -8   1     1222.48     1224.90     27.13 o
   2  -8   1    11375.88    11767.26    101.12 o
   3  -8   1     5519.31     5277.24     70.16 o
   4  -8   1       14.48       20.15      5.00 o
   5  -8   1     1440.71     1433.12     22.58 o
   6  -8   1     2844.88     2747.61     52.68 o
   7  -8   1      439.55      472.87     17.91 o
   8  -8   1      183.11      213.55     14.98 o
   9  -8   1     5439.95     5576.50     97.76 o
  10  -8   1      539.14      544.27     32.25 o
  11  -8   1      112.92      100.67     16.67 o
  -8  -7   1       81.45       89.34     20.25 o
  -7  -7   1     2988.84     2958.04     84.32 o
  -6  -7   1      230.69      258.74     23.55 o
  -5  -7   1      600.74      689.55     46.19 o
  -4  -7   1      958.73      935.43     38.32 o
  -3  -7   1     1042.85      993.66     39.29 o
  -2  -7   1        2.15        6.54      3.70 o
  -1  -7   1     1107.60     1056.61     24.49 o
   0  -7   1     9276.85     9313.50    107.42 o
   1  -7   1        1.07       11.19      3.67 o
   2  -7   1     1316.12     1316.97     19.67 o
   3  -7   1     5380.03     5482.15     69.87 o
   4  -7   1       93.85       73.18      6.98 o
   5  -7   1      503.44      506.49     12.58 o
   6  -7   1      628.06      588.11     16.26 o
   7  -7   1     2444.27     2464.10     56.58 o
   8  -7   1        9.74       12.44      5.76 o
   9  -7   1      665.62      722.87     29.01 o
  10  -7   1     1299.03     1297.30     49.87 o
  11  -7   1      454.57      456.76     30.99 o
  -8  -6   1       12.25       13.14     12.50 o
  -7  -6   1     1339.85     1310.37     52.00 o
  -6  -6   1      489.64      437.57     28.37 o
  -5  -6   1      158.57      187.84     18.25 o
  -4  -6   1      824.38      826.13     34.29 o
  -3  -6   1     6903.49     7087.10    102.41 o
  -2  -6   1     3612.00     3566.76     58.22 o
  -1  -6   1     1552.63     1631.09     35.07 o
   0  -6   1     4995.16     4831.07     62.47 o
   1  -6   1     5005.57     5324.98     82.82 o
   2  -6   1     4514.88     4582.52     46.63 o
   3  -6   1     1309.27     1353.76     25.20 o
   4  -6   1     1133.40     1113.17     16.78 o
   5  -6   1     5148.27     5204.79     57.16 o
   6  -6   1      869.69      840.63     23.15 o
   7  -6   1     3111.32     3050.14     47.02 o
   8  -6   1     6601.96     6709.21     78.89 o
   9  -6   1     3813.12     3925.98     57.17 o
  10  -6   1      124.65      134.08     16.46 o
  11  -6   1       36.87       42.09     12.49 o
  -9  -5   1     1406.11     1458.08     52.76 o
  -8  -5   1        1.37       -4.97     11.60 o
  -7  -5   1      159.37      169.40     17.59 o
  -6  -5   1     1783.31     1783.84     55.70 o
  -5  -5   1      791.07      700.92     31.71 o
  -4  -5   1     1253.20     1246.71     32.09 o
  -3  -5   1       48.87       56.64      9.33 o
  -2  -5   1    16179.87    15194.37    286.14 o
  -1  -5   1     3145.23     3361.75     58.05 o
   0  -5   1      376.79      252.74     10.86 o
   1  -5   1     8400.62     8579.09     96.30 o
   2  -5   1     5840.61     6051.35     91.11 o
   3  -5   1    20381.44    20864.72    336.26 o
   4  -5   1     1371.17     1495.33     30.15 o
   5  -5   1     6920.43     6868.90     74.09 o
   6  -5   1     5264.73     5118.09     77.52 o
   7  -5   1      966.84     1040.15     20.93 o
   8  -5   1      300.67      296.88     14.23 o
   9  -5   1      633.72      608.83     30.00 o
  10  -5   1     3514.66     3656.99     77.48 o
  11  -5   1        0.95      -14.01     11.38 o
  -9  -4   1        0.68        5.61     14.77 o
  -8  -4   1     1099.88     1023.01     39.94 o
  -7  -4   1     2425.36     2424.92     60.14 o
  -6  -4   1      471.39      494.46     27.35 o
  -5  -4   1      959.18      903.55     26.98 o
  -4  -4   1    18383.99    17978.80    295.56 o
  -3  -4   1      766.85      806.42     20.32 o
  -2  -4   1      109.83       87.68      6.04 o
  -1  -4   1    16535.92    16050.13    196.05 o
   0  -4   1     9331.16     9269.85     92.70 o
   1  -4   1    13762.16    13520.23    213.73 o
   2  -4   1      423.41      461.00      9.38 o
   3  -4   1    19712.47    19667.69    202.48 o
   4  -4   1     1676.15     1637.22     21.98 o
   5  -4   1      616.48      607.33     15.75 o
   6  -4   1     1714.76     1622.16     22.78 o
   7  -4   1     5578.52     5560.23     62.62 o
   8  -4   1     7514.12     7868.15     88.27 o
   9  -4   1       70.00       70.02      9.65 o
  10  -4   1      809.50      759.61     42.42 o
  11  -4   1      455.50      487.11     36.60 o
 -10  -3   1       45.78       81.57     17.16 o
  -9  -3   1     2232.20     2342.71     63.43 o
  -8  -3   1      129.88      145.49     16.07 o
  -7  -3   1        0.95       -4.09     10.10 o
  -6  -3   1     4451.25     4380.99     78.37 o
  -5  -3   1      560.98      544.05     19.69 o
  -4  -3   1       95.36      107.78      6.87 o
  -3  -3   1     2320.88     2324.94     62.74 o
  -2  -3   1     8966.82     8257.89     99.10 o
  -1  -3   1    12110.58    12097.12    129.36 o
   0  -3   1        2.42       12.58      2.47 o
   1  -3   1    62056.08    60293.82    736.53 o
   2  -3   1     5363.13     5471.24     64.49 o
   3  -3   1     4521.47     4711.89     61.14 o
   4  -3   1     1820.16     1851.80     29.36 o
   5  -3   1     1190.18     1138.51     19.55 o
   6  -3   1     1632.70     1688.87     25.33 o
   7  -3   1      236.55      241.31      9.39 o
   8  -3   1     2920.00     3028.44     55.90 o
   9  -3   1       97.51       92.34      9.10 o
  10  -3   1        1.25       -6.67     10.83 o
  11  -3   1      443.11      419.80     29.59 o
 -10  -2   1      163.57      123.13     17.25 o
  -9  -2   1      541.17      569.56     29.66 o
  -8  -2   1     3673.69     3708.84     75.67 o
  -7  -2   1       15.92       44.08     10.13 o
  -6  -2   1      685.61      679.53     17.58 o
  -5  -2   1      177.87      193.11      9.76 o
  -4  -2   1     2951.34     2899.61     73.31 o
  -3  -2   1      684.31      704.19     13.78 o
  -2  -2   1       34.32       47.04      3.53 o
  -1  -2   1     5581.84     5942.12     90.82 o
   0  -2   1       41.46       28.54      2.28 o
   1  -2   1    22351.30    23503.81    420.64 o
   2  -2   1     6775.04     6811.50    100.21 o
   3  -2   1    10383.81    10446.29    100.05 o
   4  -2   1     1319.63     1424.72     19.76 o
   5  -2   1     1478.21     1536.34     21.89 o
   6  -2   1     9747.59     9443.57    104.03 o
   7  -2   1       96.97       96.23      7.17 o
   8  -2   1        1.05        4.63      5.49 o
   9  -2   1     1457.99     1514.01     48.64 o
  10  -2   1      795.63      832.14     42.16 o
  11  -2   1      534.11      547.65     35.07 o
 -10  -1   1      829.28      801.78     40.54 o
  -9  -1   1      333.65      338.12     22.51 o
  -8  -1   1     3423.82     3443.47     69.93 o
  -7  -1   1     3790.34     3762.62     60.38 o
  -6  -1   1     8121.71     8317.83    138.92 o
  -5  -1   1     1594.73     1531.02     24.74 o
  -4  -1   1     2272.30     2287.62     43.61 o
  -3  -1   1     5377.72     5616.37     94.03 o
  -2  -1   1     2140.74     2142.95     22.67 o
  -1  -1   1    11607.52    11457.28    119.01 o
   1  -1   1    41088.75    41417.88    373.90 o
   2  -1   1    19636.83    20320.91    148.81 o
   3  -1   1     2427.18     2557.94     27.03 o
   4  -1   1    27415.38    27963.25    216.41 o
   5  -1   1     4445.52     4371.91     47.07 o
   6  -1   1      936.91      905.37     20.30 o
   7  -1   1      146.85      159.34      9.16 o
   8  -1   1     4114.20     4410.39     76.83 o
   9  -1   1      289.42      302.39     22.97 o
  10  -1   1      229.91      202.36     21.42 o
  11  -1   1     2224.03     2378.79    125.36 o
 -11   0   1       69.22       56.28     16.46 o
 -10   0   1     1767.29     1727.32     68.14 o
  -9   0   1       15.17       13.37     11.43 o
  -8   0   1      180.60      215.69     16.25 o
  -7   0   1     1649.81     1647.19     31.95 o
  -6   0   1     7841.26     7721.66     79.71 o
  -5   0   1    10316.44    10239.04    118.57 o
  -4   0   1      396.96      443.01     10.37 o
  -3   0   1    48796.46    48869.86    538.40 o
  -2   0   1     3790.84     3902.15     37.15 o
  -1   0   1    18346.03    18230.35    154.87 o
   1   0   1    16350.74    16000.93    140.37 o
   2   0   1    77209.18    74117.53    997.86 o
   3   0   1     2718.42     2818.64     51.17 o
   4   0   1       10.51       15.33      3.35 o
   5   0   1        8.51       10.69      3.60 o
   6   0   1    14314.28    14403.32    142.78 o
   7   0   1      360.69      356.49     13.86 o
   8   0   1       27.84       13.95      7.57 o
   9   0   1     3735.09     3778.58     76.00 o
  10   0   1        5.31       14.72     12.13 o
  11   0   1       12.15       25.39     16.09 o
 -11   1   1       52.70       59.46     17.29 o
 -10   1   1       55.51       53.88     18.78 o
  -9   1   1      657.02      564.89     30.60 o
  -8   1   1     6268.66     6378.81     79.96 o
  -7   1   1     4312.07     4209.10     55.32 o
  -6   1   1        0.58       11.23      4.61 o
  -5   1   1     2098.61     1959.76     36.09 o
  -4   1   1      123.97      167.47     13.48 o
  -3   1   1      924.48     1183.01     14.99 o
  -2   1   1    19138.63    19651.06    191.26 o
  -1   1   1    48251.69    46733.16    421.81 o
   1   1   1     3449.32     3553.75     63.08 o
   2   1   1    30588.59    30372.64    476.83 o
   3   1   1     7341.13     7214.05     91.12 o
   4   1   1     7010.31     7180.73     81.29 o
   5   1   1      375.47      370.04     12.19 o
   6   1   1     5374.24     5499.88     72.30 o
   7   1   1     3086.03     3123.55     62.64 o
   8   1   1      535.16      500.37     27.63 o
   9   1   1      991.49     1023.14     38.11 o
  10   1   1      327.89      331.86     27.21 o
 -11   2   1        1.31       -0.85     14.88 o
 -10   2   1     2948.37     2963.34     91.11 o
  -9   2   1      391.99      390.40     18.66 o
  -8   2   1       71.36       66.28      9.85 o
  -7   2   1     5080.28     5147.73     63.79 o
  -6   2   1      161.15      191.37      8.58 o
  -5   2   1     9061.12     9190.14     85.93 o
  -4   2   1      378.41      421.04      8.44 o
  -3   2   1     1367.85     1420.36     14.63 o
  -2   2   1     8194.00     8342.15     80.24 o
  -1   2   1     3020.63     3198.15     29.32 o
   0   2   1    24775.30    24232.83    218.63 o
   1   2   1       58.68       63.62      3.77 o
   2   2   1      155.20      206.27      9.97 o
   3   2   1       83.83       76.41      4.15 o
   4   2   1     4336.57     4232.60     55.51 o
   5   2   1     2379.78     2543.59     38.14 o
   6   2   1      137.97      134.93      9.33 o
   7   2   1     4691.22     4557.47     82.61 o
   8   2   1      125.86      108.68     14.05 o
   9   2   1      385.73      338.79     23.64 o
  10   2   1        2.16      -18.76     13.68 o
 -11   3   1       14.78       30.09     12.94 o
 -10   3   1      132.29       96.18     15.63 o
  -9   3   1     3660.31     3603.54     53.97 o
  -8   3   1      315.00      322.58     12.57 o
  -7   3   1      103.76      105.50      8.53 o
  -6   3   1      925.13      959.98     19.41 o
  -5   3   1     4914.26     4962.19     60.85 o
  -4   3   1     2336.31     2396.93     28.98 o
  -3   3   1     6607.88     6522.53     73.47 o
  -2   3   1    30170.49    30695.18    311.53 o
  -1   3   1       52.45       73.85      4.26 o
   0   3   1       56.40       78.29      3.80 o
   1   3   1      101.58       87.89      5.60 o
   2   3   1    11044.89    10588.76    142.51 o
   3   3   1     4658.65     4610.07     79.47 o
   4   3   1     1594.96     1566.63     31.50 o
   5   3   1     5934.84     5689.12    111.43 o
   6   3   1      147.64      144.24     13.34 o
   7   3   1      500.93      470.92     25.01 o
   8   3   1      191.62      215.06     18.41 o
   9   3   1     2366.22     2461.45     65.74 o
  10   3   1      727.17      706.65     39.85 o
 -12   4   1      203.14      160.91     28.89 o
 -11   4   1      751.58      768.34     38.64 o
 -10   4   1       21.13       15.52      8.19 o
  -9   4   1     1212.72     1192.51     31.96 o
  -8   4   1       64.55       48.74      7.50 o
  -7   4   1     6258.43     6504.38     63.66 o
  -6   4   1      471.88      468.02     12.50 o
  -5   4   1     2935.72     2896.92     37.30 o
  -4   4   1    10440.44    10337.99    203.13 o
  -3   4   1     1128.36     1186.14     17.10 o
  -2   4   1      934.68      854.80     14.68 o
  -1   4   1     3598.32     3598.38     39.61 o
   0   4   1    28460.43    27428.37    239.07 o
   1   4   1      210.86      218.82      7.88 o
   2   4   1     4303.50     4203.87     71.65 o
   3   4   1    14529.12    13998.63    273.90 o
   4   4   1     4188.06     4162.78     76.55 o
   5   4   1       24.36      135.26     28.94 o
   6   4   1      545.22      523.77     29.08 o
   7   4   1     4259.04     4258.42     84.54 o
   8   4   1      215.39      239.18     20.90 o
   9   4   1       75.17       85.82     19.35 o
 -12   5   1       30.21       34.90     14.44 o
 -11   5   1      605.64      559.50     24.85 o
 -10   5   1      276.19      261.45     14.08 o
  -9   5   1     3016.78     3005.57     54.25 o
  -8   5   1       33.62       79.63      8.95 o
  -7   5   1     4544.98     4461.96     62.54 o
  -6   5   1     6986.78     7025.01     79.17 o
  -5   5   1     1643.12     1607.40     32.15 o
  -4   5   1     7540.62     7869.60     93.26 o
  -3   5   1      749.08      756.28     13.48 o
  -2   5   1    46322.98    46717.61    484.34 o
  -1   5   1      212.04      282.13      9.86 o
   0   5   1     1948.31     1809.14     35.10 o
   1   5   1     9727.98     9290.21    116.12 o
   2   5   1     7697.56     7824.29    108.56 o
   3   5   1      726.48      735.74     34.71 o
   4   5   1        7.12       17.20      8.65 o
   5   5   1     4065.77     3903.11     84.23 o
   6   5   1      341.60      374.61     25.86 o
   7   5   1      787.00      782.60     34.55 o
   8   5   1     2275.14     2415.86     66.39 o
   9   5   1      142.55      120.55     18.84 o
 -12   6   1      135.89      144.89     18.51 o
 -11   6   1      307.66      339.30     19.75 o
 -10   6   1      107.79      129.67     13.15 o
  -9   6   1     5312.35     5480.47     77.85 o
  -8   6   1      171.76      166.39      9.73 o
  -7   6   1     6125.59     6062.02     69.90 o
  -6   6   1     7412.61     7490.27    105.50 o
  -5   6   1      819.63      775.67     14.76 o
  -4   6   1     7259.60     7093.96     98.70 o
  -3   6   1      733.23      900.66     18.69 o
  -2   6   1     8806.71     9004.75     91.72 o
  -1   6   1     3947.88     3697.91     49.85 o
   0   6   1     3034.76     2956.66     45.67 o
   1   6   1     8474.92     8529.98    154.77 o
   2   6   1      882.82      818.83     25.29 o
   3   6   1    11718.38    11617.48    150.45 o
   4   6   1       33.58       25.17      9.84 o
   5   6   1      636.82      586.44     31.07 o
   6   6   1     2821.14     2733.07     74.19 o
   7   6   1        3.40       11.63     12.25 o
   8   6   1       78.54       88.23     16.12 o
 -12   7   1        0.03       -0.46     14.28 o
 -11   7   1     1330.83     1234.54     40.24 o
 -10   7   1       56.89       62.68     14.33 o
  -9   7   1       84.72      104.45     10.62 o
  -8   7   1     7942.72     8303.58    135.50 o
  -7   7   1      502.06      533.09     16.48 o
  -6   7   1     4151.89     4216.99     62.20 o
  -5   7   1     1370.46     1402.57     24.15 o
  -4   7   1     4212.77     4003.99     44.34 o
  -3   7   1     5091.92     4716.76     57.33 o
  -2   7   1       30.60       40.09      4.02 o
  -1   7   1     7258.90     7214.08     86.01 o
   0   7   1       50.55       73.38     10.42 o
   1   7   1     4068.38     3871.46     68.14 o
   2   7   1      110.45       95.69      7.02 o
   3   7   1     3741.67     3589.12     76.50 o
   4   7   1     3313.23     3186.32     76.17 o
   5   7   1       63.99       57.30     14.25 o
   6   7   1      428.75      477.51     31.70 o
   7   7   1      332.38      331.35     28.03 o
 -11   8   1      225.50      234.10     29.87 o
 -10   8   1      634.74      681.86     35.98 o
  -9   8   1     1342.89     1339.40     51.08 o
  -8   8   1       16.62       18.89      7.18 o
  -7   8   1     1389.49     1450.79     34.51 o
  -6   8   1     9417.85     9214.82    112.15 o
  -5   8   1     6522.19     6624.11     77.17 o
  -4   8   1      709.67      693.95     15.70 o
  -3   8   1        5.52       18.31      4.56 o
  -2   8   1     2632.18     2752.49     40.27 o
  -1   8   1     1041.10     1112.43     24.23 o
   0   8   1       98.84       89.25      8.24 o
   1   8   1     9673.42     9712.22    162.51 o
   2   8   1      968.04      920.56     31.12 o
   3   8   1      631.10      602.39     26.93 o
   4   8   1      398.55      369.76     25.55 o
   5   8   1      130.51      130.24     16.52 o
   6   8   1      422.82      407.06     31.04 o
   7   8   1       13.63       -1.68     23.11 o
 -11   9   1       77.34       92.10     13.86 o
 -10   9   1       72.74      111.38     16.91 o
  -9   9   1     1644.33     1621.43     47.49 o
  -8   9   1     2453.52     2540.87     51.69 o
  -7   9   1      378.87      398.43     18.13 o
  -6   9   1     1477.70     1522.00     35.90 o
  -5   9   1     1414.47     1450.88     27.30 o
  -4   9   1     1738.59     1660.78     31.64 o
  -3   9   1        9.14       11.62      3.78 o
  -2   9   1     1617.80     1637.30     30.75 o
  -1   9   1     7727.37     7951.67    170.66 o
   0   9   1       35.39       35.06      5.95 o
   1   9   1      290.78      313.57     14.84 o
   2   9   1     1185.80     1108.94     36.46 o
   3   9   1     2943.90     2984.35     66.14 o
   4   9   1       69.69       45.53     16.63 o
   5   9   1       13.66       30.55     21.19 o
   6   9   1     2272.91     2393.12     77.24 o
 -11  10   1      346.16      322.05     28.37 o
 -10  10   1     1318.24     1246.80     56.69 o
  -9  10   1      104.91       81.77     13.23 o
  -8  10   1      395.89      366.72     19.39 o
  -7  10   1     1912.19     1833.61     47.38 o
  -6  10   1     1571.11     1549.94     33.14 o
  -5  10   1      482.67      481.72     19.13 o
  -4  10   1      133.76      170.07     10.70 o
  -3  10   1     2338.54     2436.68     42.60 o
  -2  10   1      169.53      157.09      9.27 o
  -1  10   1     3483.08     3471.48     53.06 o
   0  10   1     3721.82     3786.64     72.28 o
   1  10   1     1777.97     1768.76     46.77 o
   2  10   1       33.93       24.42     10.40 o
   3  10   1      133.64      119.53     14.71 o
   4  10   1     2109.34     2120.02     68.15 o
   5  10   1      357.93      405.91     32.86 o
 -11  11   1       23.05        1.11     22.16 o
 -10  11   1     1511.88     1475.87     45.66 o
  -9  11   1        5.23       29.10     10.07 o
  -8  11   1      285.29      277.06     24.30 o
  -7  11   1     1465.33     1570.25     45.13 o
  -6  11   1     1626.81     1611.79     44.95 o
  -5  11   1     6523.46     6695.87     92.98 o
  -4  11   1     1286.69     1273.79     30.70 o
  -3  11   1      640.20      635.44     20.20 o
  -2  11   1     4853.21     5011.78     70.93 o
  -1  11   1      832.13      800.72     25.77 o
   0  11   1       51.64       33.42     10.60 o
   1  11   1        2.59        9.29      9.09 o
   2  11   1     4101.16     4249.79     84.89 o
   3  11   1      235.95      201.81     20.95 o
   4  11   1      143.11      173.25     21.89 o
 -10  12   1        1.51       -2.90     11.79 o
  -9  12   1     1656.43     1570.77     46.86 o
  -8  12   1     1398.39     1267.31     49.98 o
  -7  12   1     2541.59     2611.45     62.50 o
  -6  12   1       26.09       29.15     23.75 o
  -5  12   1     3480.22     3423.84     63.64 o
  -4  12   1      924.03      927.41     25.72 o
  -3  12   1     2234.31     2185.86     41.23 o
  -2  12   1       69.70       88.48     13.83 o
  -1  12   1     1302.08     1279.76     46.55 o
   0  12   1     2668.32     2695.75     72.38 o
   1  12   1       49.30       57.23     14.99 o
   2  12   1     1324.43     1170.47     49.19 o
   3  12   1      958.64      980.19     41.01 o
  -9  13   1      381.24      353.23     26.31 o
  -8  13   1      236.58      254.85     21.77 o
  -7  13   1     2826.07     2917.35     63.22 o
  -6  13   1        0.46        9.58      9.07 o
  -5  13   1      637.97      697.95     31.60 o
  -4  13   1      134.22      161.66     14.38 o
  -3  13   1       52.76       55.73      8.14 o
  -2  13   1     1772.93     1769.88     49.66 o
  -1  13   1      854.02      811.71     35.10 o
   0  13   1     1169.71     1175.78     48.17 o
   1  13   1       17.36        5.66     12.38 o
   2  13   1      372.28      360.11     29.07 o
  -8  14   1       20.29       33.94     15.67 o
  -7  14   1       48.89       49.48     13.63 o
  -6  14   1      264.18      253.22     18.81 o
  -5  14   1      574.43      590.48     29.95 o
  -4  14   1        5.54       14.06      8.62 o
  -3  14   1        3.91        9.89     14.12 o
  -2  14   1     1452.10     1450.96     53.20 o
  -1  14   1       97.79       85.66     12.98 o
   0  14   1        2.37       -7.62     14.80 o
  -7  15   1     1137.55     1136.35    100.90 o
  -6  15   1        9.33       -1.21     12.61 o
  -5  15   1        0.99        7.57     10.25 o
  -4  15   1     1877.18     1914.73     57.37 o
  -3  15   1       64.34       69.21     19.20 o
  -2  15   1      133.10      136.22     17.13 o
   2 -15   2     2743.44     2852.50     82.80 o
   3 -15   2        0.54      -10.58     11.89 o
   4 -15   2        2.60       -3.09      9.04 o
   5 -15   2      239.58      192.87     19.10 o
   6 -15   2      428.62      490.50     35.88 o
  -1 -14   2       12.71        7.15     14.40 o
   0 -14   2     2087.61     2193.58     71.91 o
   1 -14   2      113.26       29.93     20.58 o
   2 -14   2       41.02       34.32     11.27 o
   3 -14   2     1342.02     1332.93     41.06 o
   4 -14   2        2.92        1.26     10.66 o
   5 -14   2       37.33       28.24     12.92 o
   6 -14   2        0.09       12.17     12.26 o
   7 -14   2     1382.09     1368.10     48.47 o
   8 -14   2        9.18       -1.34     12.68 o
  -2 -13   2      881.73      882.46     43.72 o
  -1 -13   2       50.43       21.53     14.93 o
   0 -13   2     2278.89     2325.02     68.23 o
   1 -13   2      832.48      869.22     39.19 o
   2 -13   2     1381.73     1416.55     39.25 o
   3 -13   2      151.20      186.92     17.32 o
   4 -13   2        0.66       -2.12     10.84 o
   5 -13   2     2066.60     2119.63     56.07 o
   6 -13   2      180.14      172.56     17.57 o
   7 -13   2      697.00      710.13     30.73 o
   8 -13   2      541.37      529.17     26.91 o
   9 -13   2      296.79      282.45     23.47 o
  -3 -12   2        0.48        0.35     21.18 o
  -2 -12   2     2074.74     2121.34     65.90 o
  -1 -12   2      390.30      366.07     26.25 o
   0 -12   2      148.76      187.78     18.99 o
   1 -12   2      284.58      251.08     18.47 o
   2 -12   2     1029.34     1021.89     31.27 o
   3 -12   2     2115.88     2148.72     53.84 o
   4 -12   2      546.84      533.64     26.46 o
   5 -12   2     2709.79     2765.27     62.67 o
   6 -12   2        4.92       11.11      9.97 o
   7 -12   2      326.46      346.55     21.17 o
   8 -12   2      516.53      461.92     24.46 o
   9 -12   2      527.18      423.66     26.78 o
  10 -12   2     1614.23     1545.85     53.44 o
  -4 -11   2      954.10     1026.89     47.66 o
  -3 -11   2      172.14      173.55     17.75 o
  -2 -11   2      320.88      309.24     22.99 o
  -1 -11   2      412.91      439.35     23.33 o
   0 -11   2     4895.53     5059.56    121.35 o
   1 -11   2     1669.60     1639.98     44.27 o
   2 -11   2     2344.84     2390.41     47.64 o
   3 -11   2     2016.65     2046.94     41.26 o
   4 -11   2      784.58      715.45     25.12 o
   5 -11   2      352.71      409.33     25.15 o
   6 -11   2     1313.43     1227.44     39.79 o
   7 -11   2      852.13      864.23     31.02 o
   8 -11   2      851.59      789.83     30.54 o
   9 -11   2       54.30       71.66     15.42 o
  10 -11   2     1848.80     1823.44     56.52 o
  -5 -10   2       96.83       82.33     15.77 o
  -4 -10   2      678.54      689.62     52.53 o
  -3 -10   2      294.04      266.81     18.92 o
  -2 -10   2     2552.46     2510.36     58.10 o
  -1 -10   2       30.54       18.41      7.69 o
   0 -10   2       41.70       47.77      7.79 o
   1 -10   2     6140.44     6385.96    126.50 o
   2 -10   2      470.20      413.59     21.13 o
   3 -10   2      218.65      230.65     11.38 o
   4 -10   2     2077.71     2139.58     42.06 o
   5 -10   2     1791.52     1674.59     49.28 o
   6 -10   2       16.29       16.97      8.00 o
   7 -10   2      174.12      160.72     14.34 o
   8 -10   2     5786.51     5995.13     93.93 o
   9 -10   2      272.08      252.30     22.61 o
  10 -10   2      100.81      114.64     17.14 o
  11 -10   2      686.96      650.51     39.88 o
  -6  -9   2      130.59       88.94     16.93 o
  -5  -9   2     1540.58     1468.00     55.65 o
  -4  -9   2      552.85      493.35     30.67 o
  -3  -9   2        6.08       22.14     10.96 o
  -2  -9   2     1980.40     2004.81     57.69 o
  -1  -9   2     6469.73     6570.49    141.86 o
   0  -9   2      333.86      341.92     15.98 o
   1  -9   2      225.59      202.46     11.39 o
   2  -9   2     4616.35     4651.83     58.77 o
   3  -9   2     2907.57     3051.26     45.82 o
   4  -9   2      796.69      770.19     21.92 o
   5  -9   2      100.16      123.16     10.33 o
   6  -9   2     5442.58     5489.02     82.49 o
   7  -9   2      199.32      169.97     14.96 o
   8  -9   2       39.35       35.66      9.74 o
   9  -9   2      570.22      541.31     24.74 o
  10  -9   2     2304.39     2189.20     79.60 o
  11  -9   2      294.84      277.30     25.65 o
  -7  -8   2      219.77      189.05     22.06 o
  -6  -8   2      874.53      875.46     43.11 o
  -5  -8   2      298.46      317.91     24.88 o
  -4  -8   2      499.98      450.31     52.43 o
  -3  -8   2     6161.12     5912.86    157.78 o
  -2  -8   2      176.19      163.50     13.99 o
  -1  -8   2     3034.28     3142.62     63.03 o
   0  -8   2      263.89      259.07     12.93 o
   1  -8   2     3694.20     3536.13     46.81 o
   2  -8   2        6.95       18.43      3.66 o
   3  -8   2     1970.54     1968.86     36.17 o
   4  -8   2    10921.66    11013.02    214.03 o
   5  -8   2      807.65      777.78     18.09 o
   6  -8   2      666.30      618.65     19.38 o
   7  -8   2       47.22       54.81      8.20 o
   8  -8   2      794.14      742.00     26.60 o
   9  -8   2       85.58       82.20     11.87 o
  10  -8   2      256.27      244.70     23.37 o
  11  -8   2      731.57      768.22     40.70 o
  -8  -7   2      855.33      837.68     47.84 o
  -7  -7   2       25.43       18.19     13.98 o
  -6  -7   2     1559.54     1516.43     54.98 o
  -5  -7   2     5476.02     5212.51    152.90 o
  -4  -7   2      613.53      563.99     29.57 o
  -3  -7   2     2492.95     2422.82     52.08 o
  -2  -7   2     1188.17     1175.58     33.24 o
  -1  -7   2     4771.40     4855.59     86.86 o
   0  -7   2     3508.98     3662.91     57.11 o
   1  -7   2     2201.06     2003.75     36.20 o
   2  -7   2     9247.22     9202.44    106.72 o
   3  -7   2      867.64      834.28     20.30 o
   4  -7   2      995.92     1023.82     27.41 o
   5  -7   2       11.96       25.70      3.12 o
   6  -7   2      657.56      621.60     16.64 o
   7  -7   2     2113.49     2043.57     40.66 o
   8  -7   2     2093.32     2092.96     45.33 o
   9  -7   2     3590.67     3575.01     64.94 o
  10  -7   2      221.31      182.99     20.93 o
  11  -7   2       77.93       51.08     14.06 o
  -8  -6   2     1745.53     1860.75     58.81 o
  -7  -6   2      250.52      301.42     25.38 o
  -6  -6   2       15.11       12.16     10.73 o
  -5  -6   2     1733.51     1604.46     51.51 o
  -4  -6   2       19.25        2.64      9.29 o
  -3  -6   2      871.94      878.89     28.04 o
  -2  -6   2        1.50        5.52      2.82 o
  -1  -6   2     8073.80     8044.63    104.00 o
   0  -6   2     1024.43     1033.21     22.74 o
   1  -6   2      176.07      187.24      7.57 o
   2  -6   2    10778.28    10601.31    104.62 o
   3  -6   2      187.37      177.04      8.17 o
   4  -6   2     4245.68     4555.17     65.07 o
   5  -6   2     1606.46     1493.85     22.96 o
   6  -6   2     3547.13     3430.84     52.26 o
   7  -6   2      789.05      700.40     19.23 o
   8  -6   2       59.41       83.92      9.82 o
   9  -6   2     3526.36     3798.49     60.81 o
  10  -6   2      178.29      172.26     19.83 o
  11  -6   2      407.06      375.96     29.93 o
  -9  -5   2       52.74       54.39     20.59 o
  -8  -5   2      394.21      367.20     25.02 o
  -7  -5   2     3849.86     3903.89     82.13 o
  -6  -5   2      285.45      328.16     24.17 o
  -5  -5   2        0.59       -3.67      8.68 o
  -4  -5   2      140.71      145.97     11.60 o
  -3  -5   2    10200.47     9858.27    196.30 o
  -2  -5   2      782.15      882.27     24.78 o
  -1  -5   2      588.32      484.54     16.30 o
   0  -5   2    57821.86    56118.29    597.93 o
   1  -5   2      306.55      304.55      8.45 o
   2  -5   2     2827.35     2693.51     41.39 o
   3  -5   2     2684.27     2726.28     33.50 o
   4  -5   2    14366.97    15014.41    191.04 o
   5  -5   2     8904.53     8897.19     87.72 o
   6  -5   2      355.95      381.02     13.08 o
   7  -5   2     7204.97     7357.98     97.56 o
   8  -5   2      680.56      660.22     20.02 o
   9  -5   2     3034.71     2955.32     52.47 o
  10  -5   2      471.47      463.64     26.95 o
  11  -5   2      331.63      339.64     26.78 o
  -9  -4   2     1104.94     1186.19     45.52 o
  -8  -4   2      471.20      495.17     27.77 o
  -7  -4   2     3645.44     3639.14     75.96 o
  -6  -4   2      988.20      950.82     37.76 o
  -5  -4   2    13590.26    13150.47    199.78 o
  -4  -4   2      854.72      825.71     24.92 o
  -3  -4   2     2101.68     2022.80     43.10 o
  -2  -4   2     5288.71     4508.00     75.44 o
  -1  -4   2      129.73      129.77      6.86 o
   0  -4   2     2208.37     2314.08     35.89 o
   1  -4   2      447.45      426.41     10.03 o
   2  -4   2    25364.35    25715.04    300.27 o
   3  -4   2     4605.64     4635.09     76.15 o
   4  -4   2      410.90      455.11     11.22 o
   5  -4   2    12464.35    12812.54    110.78 o
   6  -4   2       29.07       40.14      5.70 o
   7  -4   2     1060.70     1101.70     22.22 o
   8  -4   2      278.61      357.70     15.41 o
   9  -4   2     4617.05     4735.08     72.64 o
  10  -4   2      586.80      580.04     32.76 o
  11  -4   2       40.33       59.21     21.61 o
 -10  -3   2       36.13       34.49     11.79 o
  -9  -3   2      602.88      694.26     35.42 o
  -8  -3   2      109.35      100.47     12.96 o
  -7  -3   2     4733.96     4853.24     96.27 o
  -6  -3   2        4.56        6.80      6.22 o
  -5  -3   2     1824.25     1764.17     47.78 o
  -4  -3   2     8631.03     8332.25    107.87 o
  -3  -3   2     1872.74     1973.14     49.77 o
  -2  -3   2       12.18       18.47      3.16 o
  -1  -3   2      259.35      254.42      6.98 o
   0  -3   2    11772.86    11987.95    167.84 o
   1  -3   2     3168.26     3519.81     41.93 o
   2  -3   2      572.52      604.29      7.66 o
   3  -3   2     6717.25     6715.74     62.69 o
   4  -3   2      526.96      580.92     12.28 o
   5  -3   2        5.54       17.85      3.51 o
   6  -3   2       55.54       56.90      5.40 o
   7  -3   2     3152.98     3094.70     38.57 o
   8  -3   2        1.31        1.86      5.16 o
   9  -3   2        1.58        6.79      8.74 o
  10  -3   2     2335.55     2309.69     66.85 o
  11  -3   2       56.91       59.43     17.77 o
 -10  -2   2      336.44      328.42     24.21 o
  -9  -2   2     1705.08     1662.81     50.23 o
  -8  -2   2       52.32       63.20     12.17 o
  -7  -2   2     3819.47     3855.28     73.31 o
  -6  -2   2     5153.77     5286.78     65.74 o
  -5  -2   2      831.60      827.40     24.05 o
  -4  -2   2     1032.97     1040.11     24.08 o
  -3  -2   2      150.43      159.64      5.17 o
  -2  -2   2      210.88      255.30      9.92 o
  -1  -2   2      474.80      526.67      8.35 o
   0  -2   2    19501.74    19324.05    204.09 o
   1  -2   2     3694.10     3752.46     44.33 o
   2  -2   2       62.90       77.75      3.11 o
   3  -2   2     5018.86     4941.20     53.40 o
   4  -2   2      965.52     1014.41     15.67 o
   5  -2   2     2174.91     2120.39     28.27 o
   6  -2   2     1120.03     1161.62     21.29 o
   7  -2   2     4770.18     4819.32     55.61 o
   8  -2   2     2228.62     2376.56     44.81 o
   9  -2   2      219.43      225.18     20.51 o
  10  -2   2      526.73      474.36     25.90 o
  11  -2   2       36.04       66.17     14.62 o
 -11  -1   2      238.96      243.91     37.59 o
 -10  -1   2       26.67       33.75     10.75 o
  -9  -1   2     2291.31     2354.38     63.63 o
  -8  -1   2     2049.93     1956.83     53.81 o
  -7  -1   2       91.95      117.48      9.49 o
  -6  -1   2     2166.13     2177.60     31.40 o
  -5  -1   2      673.82      741.08     20.25 o
  -4  -1   2    11683.98    12177.08    136.30 o
  -3  -1   2       24.56       23.02      2.13 o
  -2  -1   2     6473.84     6685.11     65.67 o
  -1  -1   2    15123.44    15709.21    126.94 o
   0  -1   2      150.50      154.75      5.71 o
   1  -1   2     8038.61     8337.70     74.32 o
   2  -1   2     5198.59     5565.73     54.73 o
   3  -1   2     5458.76     5543.26     56.09 o
   4  -1   2      251.75      206.47      9.24 o
   5  -1   2     6703.19     6140.59     61.35 o
   6  -1   2     4405.36     4363.94     56.21 o
   7  -1   2      193.70      188.51     10.22 o
   8  -1   2      639.46      706.93     27.03 o
   9  -1   2       87.37       90.72     14.14 o
  10  -1   2     1532.32     1520.41     64.85 o
  11  -1   2       31.06       39.90     18.07 o
 -11   0   2      792.33      857.60     51.81 o
 -10   0   2       11.38       11.34     11.03 o
  -9   0   2     1750.62     1796.83     48.71 o
  -8   0   2     6200.81     6406.48     89.38 o
  -7   0   2     2058.75     2109.06     36.90 o
  -6   0   2      262.62      210.75     10.97 o
  -5   0   2      673.00      699.65     13.06 o
  -4   0   2    29834.73    29522.49    228.04 o
  -3   0   2    18810.03    18975.53    253.99 o
  -2   0   2    20290.92    20197.39    185.64 o
  -1   0   2     6847.83     6920.58     73.47 o
   1   0   2     3713.07     3965.21     63.41 o
   2   0   2     4056.91     4008.41     74.65 o
   3   0   2    21452.49    20889.51    201.53 o
   4   0   2    19118.56    18673.71    172.06 o
   5   0   2     1633.54     1646.31     27.57 o
   6   0   2       30.60       45.77      5.92 o
   7   0   2     1046.20      993.84     23.44 o
   8   0   2     2141.54     2229.44     52.67 o
   9   0   2      191.23      212.74     17.93 o
  10   0   2      755.37      812.70     40.19 o
  11   0   2      649.94      689.19     47.18 o
 -11   1   2      713.87      710.89     47.02 o
 -10   1   2      485.63      561.59     42.08 o
  -9   1   2     1520.86     1577.63     52.67 o
  -8   1   2       45.09       39.41      6.85 o
  -7   1   2      556.84      528.49     14.39 o
  -6   1   2    14452.24    14164.91    137.83 o
  -5   1   2     1601.41     1775.92     25.54 o
  -4   1   2     1969.69     2276.39     32.81 o
  -3   1   2     5144.76     5254.16     42.94 o
  -2   1   2    18587.59    18540.31    201.16 o
  -1   1   2     6201.41     6416.70     60.93 o
   0   1   2      459.48      472.76      7.36 o
   1   1   2    63691.48    62528.66   1201.67 o
   2   1   2     2563.97     2580.35     51.30 o
   3   1   2      681.78      774.29     13.29 o
   4   1   2    20371.26    20682.29    225.93 o
   5   1   2     2101.93     2009.97     35.89 o
   6   1   2     3597.65     3778.07     51.43 o
   7   1   2      422.93      390.52     17.57 o
   8   1   2     3521.59     3630.31     73.10 o
   9   1   2     1020.06     1018.49     38.53 o
  10   1   2      205.35      201.16     22.49 o
 -11   2   2      470.31      437.48     35.66 o
 -10   2   2      142.60      132.47     22.70 o
  -9   2   2      711.37      688.77     21.90 o
  -8   2   2     7075.81     7215.47     81.42 o
  -7   2   2       96.91       89.50      6.33 o
  -6   2   2      112.96      160.76      7.42 o
  -5   2   2     8377.83     8412.88     84.27 o
  -4   2   2     1997.59     1914.68     21.27 o
  -3   2   2       73.42       95.70      3.94 o
  -2   2   2      176.09      154.66      4.08 o
  -1   2   2    10354.55    10397.54     76.78 o
   0   2   2      340.46      398.85     10.42 o
   1   2   2     2271.89     2541.79     29.94 o
   2   2   2    16488.04    16699.00    230.44 o
   3   2   2      132.05      142.73      6.84 o
   4   2   2       33.62       30.82      3.53 o
   5   2   2      412.18      424.37     11.24 o
   6   2   2     4955.77     4966.60     83.08 o
   7   2   2      931.95      899.76     33.13 o
   8   2   2      784.50      754.07     32.46 o
   9   2   2     3430.12     3318.03     75.42 o
  10   2   2      299.77      188.00     26.45 o
 -11   3   2       57.42       78.27     14.66 o
 -10   3   2     1992.52     2038.59     53.41 o
  -9   3   2       63.10       61.62      8.88 o
  -8   3   2     1938.62     2068.15     33.44 o
  -7   3   2     2112.54     2105.97     27.55 o
  -6   3   2     1520.35     1439.66     21.88 o
  -5   3   2      616.31      626.61     11.09 o
  -4   3   2        1.15       12.73      3.27 o
  -3   3   2     8134.36     8184.23    126.92 o
  -2   3   2       51.53       34.86      2.27 o
  -1   3   2    16515.19    16780.08    196.82 o
   0   3   2    12849.76    12240.66    180.07 o
   1   3   2     1360.12     1240.95     35.99 o
   2   3   2        5.77       30.37      5.28 o
   3   3   2     1198.69     1284.25     25.22 o
   4   3   2    13143.86    12568.98    148.00 o
   5   3   2       27.44       27.21      8.93 o
   6   3   2      230.43      288.46     18.00 o
   7   3   2     1784.93     1648.60     48.18 o
   8   3   2      199.19      265.40     20.71 o
   9   3   2        2.05        7.52     11.07 o
 -12   4   2      551.10      505.46     42.91 o
 -11   4   2       44.46       41.44     13.77 o
 -10   4   2     2651.08     2729.32     46.79 o
  -9   4   2     1992.78     1861.06     35.67 o
  -8   4   2      152.38      175.95      8.42 o
  -7   4   2      359.18      360.48     11.69 o
  -6   4   2     1249.12     1196.42     35.49 o
  -5   4   2    10699.29    10745.42    196.12 o
  -4   4   2      721.96      694.65     12.74 o
  -3   4   2     6685.06     6397.14     67.36 o
  -2   4   2     7029.62     7384.14    107.66 o
  -1   4   2     1719.57     1670.25     20.35 o
   0   4   2      244.76      229.25     11.54 o
   1   4   2     4562.72     4684.67     55.47 o
   2   4   2    13341.42    12447.67    185.01 o
   3   4   2      922.67      923.10     22.18 o
   4   4   2     1039.84     1035.98     35.37 o
   5   4   2      202.27      227.33     19.98 o
   6   4   2     2499.15     2440.02     66.42 o
   7   4   2       29.35       34.39     11.59 o
   8   4   2      710.54      684.50     33.47 o
   9   4   2     2253.75     2272.30     65.13 o
 -12   5   2     1109.04     1170.38     50.64 o
 -11   5   2      576.56      620.73     24.33 o
 -10   5   2      190.43      138.95     11.30 o
  -9   5   2      126.12      152.00     10.39 o
  -8   5   2     6341.29     6393.52     67.18 o
  -7   5   2     1343.78     1273.43     23.95 o
  -6   5   2      589.59      577.13     15.87 o
  -5   5   2    14329.27    14971.63    199.74 o
  -4   5   2     4016.45     4207.14     58.56 o
  -3   5   2     3022.21     3086.46     55.67 o
  -2   5   2       27.20       61.51      3.71 o
  -1   5   2    14794.32    15397.15    243.48 o
   0   5   2     5066.09     5057.75    102.55 o
   1   5   2       24.95       15.14      3.28 o
   2   5   2     5982.45     5821.10     70.47 o
   3   5   2      799.07      722.82     29.97 o
   4   5   2     3209.14     3069.11     68.94 o
   5   5   2     1295.54     1278.02     45.91 o
   6   5   2        9.22       18.49     10.03 o
   7   5   2     1862.59     1765.44     76.10 o
   8   5   2       25.33       33.93     22.43 o
   9   5   2      434.90      476.22     34.06 o
 -12   6   2      155.56      149.17     18.55 o
 -11   6   2       57.59       33.54     11.17 o
 -10   6   2     2450.65     2449.92     44.39 o
  -9   6   2       91.23      122.93     10.77 o
  -8   6   2      623.11      629.42     23.84 o
  -7   6   2     7444.33     7612.88     93.16 o
  -6   6   2       19.22       34.08      4.41 o
  -5   6   2        0.09        5.97      3.36 o
  -4   6   2     9841.68    10191.51    120.70 o
  -3   6   2     3792.73     3785.23     41.51 o
  -2   6   2      793.65      836.88     13.89 o
  -1   6   2     1427.09     1469.06     25.09 o
   0   6   2    30727.85    30987.29    463.20 o
   1   6   2     4600.02     4689.93     67.35 o
   2   6   2     1729.41     1845.28     35.20 o
   3   6   2     1889.23     1774.45     43.16 o
   4   6   2     2243.59     2142.75     58.49 o
   5   6   2     1449.56     1497.87     50.68 o
   6   6   2        0.80       11.23     11.90 o
   7   6   2     3587.23     3532.19     81.43 o
   8   6   2      338.22      378.82     27.32 o
 -12   7   2      566.01      539.21     30.78 o
 -11   7   2        0.77       -1.17     10.04 o
 -10   7   2      217.12      181.77     15.49 o
  -9   7   2     3262.95     3314.66     60.05 o
  -8   7   2      382.61      415.30     15.74 o
  -7   7   2      127.12      123.82     10.03 o
  -6   7   2     7976.10     7859.04     86.39 o
  -5   7   2     6428.01     6913.73     82.95 o
  -4   7   2     3529.02     3470.88     47.95 o
  -3   7   2      287.52      327.96      9.72 o
  -2   7   2     8861.35     8655.89     84.76 o
  -1   7   2     1048.03      992.23     21.35 o
   0   7   2      860.39      865.10     22.09 o
   1   7   2     3903.25     3879.19     62.90 o
   2   7   2     5158.23     5129.34     70.18 o
   3   7   2     2604.08     2432.29     54.27 o
   4   7   2       62.46       98.30     14.62 o
   5   7   2     2620.53     2578.31     71.31 o
   6   7   2      463.54      414.95     30.07 o
   7   7   2       33.58       31.36     18.14 o
 -11   8   2     1318.12     1341.74     46.87 o
 -10   8   2        0.03        7.49     10.84 o
  -9   8   2     2554.39     2573.97     53.23 o
  -8   8   2       92.91      107.73      9.93 o
  -7   8   2     4837.29     5035.23    106.50 o
  -6   8   2      175.70      167.49     11.54 o
  -5   8   2     1995.06     2010.30     31.65 o
  -4   8   2    13575.96    13753.59    122.54 o
  -3   8   2      187.58      186.92      8.58 o
  -2   8   2      729.68      754.78     17.78 o
  -1   8   2      582.82      548.49     16.62 o
   0   8   2     7419.68     7389.37     92.41 o
   1   8   2      933.27      969.81     25.32 o
   2   8   2      447.61      426.72     21.52 o
   3   8   2     5823.82     5794.79     97.34 o
   4   8   2        7.16       28.58     10.88 o
   5   8   2        9.62        1.89     13.43 o
   6   8   2      205.83      187.73     20.46 o
   7   8   2     1148.83     1186.30     54.66 o
 -11   9   2      174.50      170.92     25.03 o
 -10   9   2       20.14       19.59      9.56 o
  -9   9   2      672.31      711.78     30.94 o
  -8   9   2      236.26      233.02     14.80 o
  -7   9   2     3063.10     3177.49     55.73 o
  -6   9   2     5959.66     6073.17     76.14 o
  -5   9   2      145.10      143.64      9.91 o
  -4   9   2       76.54       86.78      5.69 o
  -3   9   2      449.89      451.59     12.82 o
  -2   9   2     1320.52     1358.71     26.23 o
  -1   9   2      497.00      443.96     16.07 o
   0   9   2     6826.26     6989.09    126.73 o
   1   9   2     4385.60     4454.72     68.13 o
   2   9   2     1760.77     1828.84     47.99 o
   3   9   2      445.80      475.25     25.48 o
   4   9   2     1065.24     1012.93     44.44 o
   5   9   2     1126.16     1146.23     50.08 o
   6   9   2       40.19       84.43     20.71 o
 -11  10   2      674.78      720.78     40.98 o
 -10  10   2        3.45       -4.30     11.20 o
  -9  10   2      617.95      572.53     25.98 o
  -8  10   2      367.50      357.29     24.07 o
  -7  10   2       31.97       32.77      9.65 o
  -6  10   2     2674.77     2752.53     58.51 o
  -5  10   2       14.95       12.53      4.96 o
  -4  10   2      252.13      281.18     12.52 o
  -3  10   2      168.62      146.91      9.72 o
  -2  10   2     2746.45     2682.36     41.46 o
  -1  10   2     2750.57     2758.40     66.90 o
   0  10   2       68.75       61.66      8.29 o
   1  10   2     1081.30     1070.89     35.67 o
   2  10   2       84.33       69.89     11.22 o
   3  10   2      107.35      132.44     15.36 o
   4  10   2       40.04       37.50     12.77 o
   5  10   2     1244.70     1215.06     53.71 o
 -11  11   2     1498.15     1448.21     83.94 o
 -10  11   2        0.76        2.98     13.25 o
  -9  11   2        4.93       26.89     11.34 o
  -8  11   2     5268.06     5469.54     99.81 o
  -7  11   2       17.39       31.95      9.29 o
  -6  11   2     1407.49     1338.72     33.30 o
  -5  11   2     2340.29     2286.69     43.50 o
  -4  11   2     3388.82     3374.68     51.03 o
  -3  11   2     2854.11     2852.48     46.17 o
  -2  11   2      804.85      800.24     24.83 o
  -1  11   2     3892.01     4104.74     68.28 o
   0  11   2      191.14      155.07     14.11 o
   1  11   2     1780.56     1714.75     48.65 o
   2  11   2      354.21      323.79     22.52 o
   3  11   2      877.51      903.84     41.94 o
   4  11   2     2515.59     2707.67     81.94 o
 -10  12   2      965.60      955.67     49.44 o
  -9  12   2       32.43       18.03     17.57 o
  -8  12   2      422.25      346.84     23.91 o
  -7  12   2      100.80       83.83     12.28 o
  -6  12   2     7305.27     7354.82    107.55 o
  -5  12   2      913.80      843.86     26.45 o
  -4  12   2       90.26       81.37      9.94 o
  -3  12   2     5332.62     5461.47     72.81 o
  -2  12   2       78.08       67.37     12.64 o
  -1  12   2     1052.70     1029.93     44.46 o
   0  12   2       14.36        0.54     11.95 o
   1  12   2     2724.94     2782.53     76.78 o
   2  12   2     1048.50     1131.90     43.05 o
   3  12   2       56.38       22.40     15.01 o
  -9  13   2        1.37       -7.91     13.06 o
  -8  13   2     1972.35     2013.69     68.01 o
  -7  13   2      210.39      174.33     16.09 o
  -6  13   2       44.24       46.44     11.34 o
  -5  13   2     2190.77     2167.36     56.57 o
  -4  13   2       20.07       36.03      8.54 o
  -3  13   2       95.45       66.94      8.40 o
  -2  13   2       39.59       37.26      9.78 o
  -1  13   2      899.95      932.89     37.01 o
   0  13   2       38.13       57.56     14.70 o
   1  13   2        2.30       13.30     12.40 o
   2  13   2     1192.77     1062.58     56.22 o
  -8  14   2      939.14      895.98     46.13 o
  -7  14   2      402.02      337.45     31.57 o
  -6  14   2      569.63      535.51     29.35 o
  -5  14   2      105.22      124.65     15.22 o
  -4  14   2       68.36       73.72     14.33 o
  -3  14   2      930.69      898.63     33.33 o
  -2  14   2       86.06       67.87     11.95 o
  -1  14   2      933.97      901.43     49.08 o
   0  14   2      808.70      802.41     41.94 o
  -7  15   2      469.59      629.14     76.39 o
  -6  15   2      130.33      169.89     20.61 o
  -5  15   2      295.69      300.03     25.36 o
  -4  15   2       17.91       -8.19     23.81 o
  -3  15   2     1352.43     1315.80    113.76 o
  -2  15   2      627.95      667.14     40.19 o
   2 -15   3      220.54      203.24     20.64 o
   3 -15   3      258.19      311.45     23.58 o
   4 -15   3     1296.92     1335.31     50.29 o
   5 -15   3       93.94       98.39     16.83 o
   6 -15   3      541.36      540.73     31.59 o
  -1 -14   3       66.98       58.76     14.43 o
   0 -14   3      195.42      203.93     21.66 o
   1 -14   3     1319.76     1356.39     60.51 o
   2 -14   3      627.59      745.70     31.36 o
   3 -14   3      784.57      735.89     34.92 o
   4 -14   3      834.96      798.97     35.41 o
   5 -14   3      944.56      989.32     39.19 o
   6 -14   3      356.38      400.42     25.84 o
   7 -14   3       11.13        4.14      9.74 o
   8 -14   3      582.79      584.64     29.70 o
  -2 -13   3      594.03      602.00     43.17 o
  -1 -13   3     1313.78     1326.29     51.33 o
   0 -13   3      802.79      745.73     52.08 o
   1 -13   3        0.57        1.45     10.74 o
   2 -13   3     3491.85     3617.20     68.79 o
   3 -13   3      136.78      172.07     16.98 o
   4 -13   3     1082.29     1086.00     39.46 o
   5 -13   3        0.88        2.40     10.04 o
   6 -13   3     1120.53     1093.66     40.79 o
   7 -13   3      553.77      621.55     28.79 o
   8 -13   3       52.91       39.28     13.40 o
   9 -13   3     1155.30     1116.74     45.62 o
  -3 -12   3      795.33      735.85     47.54 o
  -2 -12   3      583.24      569.11     33.63 o
  -1 -12   3     1415.22     1348.45     50.52 o
   0 -12   3     2943.07     3137.17     76.75 o
   1 -12   3       14.88        3.32      9.06 o
   2 -12   3        3.21       -0.98      8.67 o
   3 -12   3      123.27      122.47     11.04 o
   4 -12   3     1830.83     1707.00     48.00 o
   5 -12   3     2391.06     2285.08     84.79 o
   6 -12   3      210.96      190.10     17.85 o
   7 -12   3      154.52      182.48     15.33 o
   8 -12   3      122.90      134.89     14.22 o
   9 -12   3       16.40        3.75     12.61 o
  10 -12   3       38.88        1.06     21.17 o
  -5 -11   3     1005.59     1077.79     71.06 o
  -4 -11   3        0.61        4.91     14.13 o
  -3 -11   3      446.06      458.39     26.19 o
  -2 -11   3     2039.42     2104.26     54.48 o
  -1 -11   3       78.57       90.20     13.91 o
   0 -11   3      214.55      214.77     18.57 o
   1 -11   3        0.29      -13.46      8.97 o
   2 -11   3     3539.30     3649.53     57.58 o
   3 -11   3        4.77        0.69      5.40 o
   4 -11   3      490.48      520.06     24.92 o
   5 -11   3     2005.58     1897.35     55.53 o
   6 -11   3      490.50      473.08     22.63 o
   7 -11   3      912.48      942.87     32.98 o
   8 -11   3      986.23      905.71     32.92 o
   9 -11   3     1587.03     1567.83     51.10 o
  10 -11   3      247.20      201.59     21.17 o
  -5 -10   3      456.78      468.60     32.28 o
  -4 -10   3      705.75      669.93     36.62 o
  -3 -10   3       27.47       27.00      9.30 o
  -2 -10   3     2013.41     2087.78     80.60 o
  -1 -10   3      733.12      704.62     27.39 o
   0 -10   3     3136.59     3177.12     66.99 o
   1 -10   3     1120.00     1206.06     39.91 o
   2 -10   3     1911.76     1944.82     41.17 o
   3 -10   3     4572.82     4655.07     59.42 o
   4 -10   3      932.00      906.80     25.02 o
   5 -10   3     1017.31     1003.48     37.90 o
   6 -10   3      185.66      173.38     16.42 o
   7 -10   3     1819.53     2008.39     47.52 o
   8 -10   3      147.55      135.62     14.87 o
   9 -10   3      711.93      697.95     29.37 o
  10 -10   3     3399.22     3713.74     82.85 o
  11 -10   3      115.25       89.66     30.32 o
  -6  -9   3      255.64      263.95     33.17 o
  -5  -9   3       17.15       15.51     12.75 o
  -4  -9   3     1913.75     1956.98     61.37 o
  -3  -9   3       74.94       52.84      9.88 o
  -2  -9   3     1074.52     1060.39     34.12 o
  -1  -9   3       74.79       78.85      9.89 o
   0  -9   3     6084.40     6242.90     94.90 o
   1  -9   3     7872.39     7916.79    108.02 o
   2  -9   3       70.85       66.91      5.95 o
   3  -9   3     2050.01     2062.90     35.36 o
   4  -9   3       12.61       14.78      4.90 o
   5  -9   3     6318.06     6287.60     84.59 o
   6  -9   3      200.26      209.82     15.62 o
   7  -9   3     2099.88     1978.26     45.41 o
   8  -9   3     4426.15     4483.54     76.23 o
   9  -9   3       77.96       79.90     11.53 o
  10  -9   3      122.44       73.99     16.04 o
  11  -9   3        7.18        6.84     18.24 o
  -7  -8   3        1.15       -6.00     13.99 o
  -6  -8   3     2543.39     2651.29     77.18 o
  -5  -8   3       80.32       79.98     15.07 o
  -4  -8   3      836.77      800.09     57.59 o
  -3  -8   3       85.67       83.96     11.23 o
  -2  -8   3     9623.01     9746.45    116.25 o
  -1  -8   3     2014.51     2006.38     43.64 o
   0  -8   3      599.26      593.02     24.00 o
   1  -8   3    10645.45    10905.45    179.88 o
   2  -8   3      308.07      291.62     10.03 o
   3  -8   3     7484.31     7166.06    132.26 o
   4  -8   3      283.85      276.73     12.11 o
   5  -8   3     2620.13     2719.43     44.68 o
   6  -8   3     3691.97     3815.80     70.06 o
   7  -8   3      304.65      259.34     15.53 o
   8  -8   3      304.53      333.07     20.96 o
   9  -8   3      184.91      172.75     14.76 o
  10  -8   3     1534.70     1497.10     55.23 o
  11  -8   3       22.75       36.62     13.82 o
  -8  -7   3     1809.82     1798.93     59.86 o
  -7  -7   3      568.70      562.02     35.41 o
  -6  -7   3      133.24      159.43     19.21 o
  -5  -7   3      409.13      406.47     29.43 o
  -4  -7   3     6370.76     6302.89    115.80 o
  -3  -7   3     2965.40     3020.22     59.26 o
  -2  -7   3      209.50      202.49      9.97 o
  -1  -7   3       15.13       47.84      6.16 o
   0  -7   3      863.98      824.87     21.39 o
   1  -7   3       44.28       16.66      3.13 o
   2  -7   3      117.15      147.62      8.26 o
   3  -7   3     6003.64     5961.98     73.28 o
   4  -7   3      424.00      424.60     12.92 o
   5  -7   3      445.61      384.92      9.17 o
   6  -7   3     3485.66     3505.95     57.86 o
   7  -7   3      137.12      131.68     10.18 o
   8  -7   3     1563.92     1548.58     38.89 o
   9  -7   3        7.71        1.30      8.54 o
  10  -7   3     2162.58     2163.07     66.47 o
  11  -7   3      148.25      120.78     18.58 o
  -8  -6   3       58.02       72.96     14.39 o
  -7  -6   3        6.38        4.51     12.69 o
  -6  -6   3     3181.29     3103.58     79.00 o
  -5  -6   3      633.35      558.15     29.88 o
  -4  -6   3      642.48      643.92     24.64 o
  -3  -6   3     2976.07     2994.61     49.94 o
  -2  -6   3      938.81      960.59     22.82 o
  -1  -6   3        4.01        6.26      4.21 o
   0  -6   3       12.76       19.89      4.58 o
   1  -6   3    23728.68    24521.79    521.09 o
   2  -6   3      873.44      883.32     21.57 o
   3  -6   3      823.28      972.79     16.33 o
   4  -6   3     3354.62     3301.70     45.10 o
   5  -6   3      377.09      376.04     13.87 o
   6  -6   3      249.48      236.97     10.52 o
   7  -6   3     1374.87     1259.78     26.47 o
   8  -6   3     7018.87     7182.43     90.66 o
   9  -6   3        2.32       15.55      7.90 o
  10  -6   3        6.84        7.45     16.73 o
  11  -6   3     1482.25     1631.27     59.29 o
  -9  -5   3      372.96      367.94     31.40 o
  -8  -5   3      461.11      421.32     27.17 o
  -7  -5   3      335.41      323.66     22.85 o
  -6  -5   3     4319.00     4562.79     95.97 o
  -5  -5   3     8663.04     8605.98    120.78 o
  -4  -5   3      943.84      900.13     27.73 o
  -3  -5   3     1033.62     1100.51     27.75 o
  -2  -5   3      513.95      506.66     15.16 o
  -1  -5   3    12599.22    12764.04    193.64 o
   0  -5   3        1.11       13.99      3.55 o
   1  -5   3     9704.47     9669.98     99.51 o
   2  -5   3    27063.48    28568.53    383.86 o
   3  -5   3     4218.13     4101.20     38.42 o
   4  -5   3      155.11      138.22      5.57 o
   5  -5   3      162.35      156.99      8.44 o
   6  -5   3    16722.46    16794.68    163.62 o
   7  -5   3      535.82      554.83     17.38 o
   8  -5   3      144.03      151.64     10.82 o
   9  -5   3     2207.23     2240.22     49.20 o
  10  -5   3     1219.23     1097.60     40.32 o
  11  -5   3      454.85      453.62     35.94 o
  -9  -4   3       49.64       31.26     11.15 o
  -8  -4   3     2763.19     2924.50     69.84 o
  -7  -4   3     1324.47     1295.22     42.37 o
  -6  -4   3        9.12       20.37     10.52 o
  -5  -4   3     1297.23     1344.28     37.19 o
  -4  -4   3     2754.57     2795.93     78.84 o
  -3  -4   3     7311.92     7181.31     93.05 o
  -2  -4   3        3.23       11.10      3.92 o
  -1  -4   3    21470.13    20780.81    287.55 o
   0  -4   3     1948.96     1981.40     32.99 o
   1  -4   3     9454.59     9422.81    150.52 o
   2  -4   3     6326.57     6829.15     76.18 o
   3  -4   3       12.84       37.71      5.54 o
   4  -4   3    21987.54    22872.30    260.20 o
   5  -4   3       77.69      108.30      9.28 o
   6  -4   3     5774.78     5645.27     57.97 o
   7  -4   3      773.98      768.02     16.94 o
   8  -4   3     4064.79     4177.06     57.69 o
   9  -4   3        7.63       23.68      7.97 o
  10  -4   3      225.20      221.21     21.25 o
  11  -4   3     1923.52     1992.73     75.60 o
 -10  -3   3      982.59     1027.59     42.78 o
  -9  -3   3       12.77        8.45     11.55 o
  -8  -3   3       14.20       22.46     11.00 o
  -7  -3   3     6076.82     6030.50    131.58 o
  -6  -3   3     4112.94     3987.28     89.37 o
  -5  -3   3    14951.26    15212.25    306.78 o
  -4  -3   3        1.41       11.91      4.15 o
  -3  -3   3     7216.77     6767.60     98.09 o
  -2  -3   3     2511.37     2607.28     56.12 o
  -1  -3   3      157.10      146.04      5.51 o
   0  -3   3     2533.16     2316.98     27.39 o
   1  -3   3     4656.25     4652.56     49.35 o
   2  -3   3     2894.47     2759.07     40.26 o
   3  -3   3     1485.30     1401.32     17.95 o
   4  -3   3     5104.14     4971.81     45.54 o
   5  -3   3     6098.78     6028.11     59.43 o
   6  -3   3      330.87      333.38     10.23 o
   7  -3   3      431.50      423.69     12.62 o
   8  -3   3      565.34      518.07     16.53 o
   9  -3   3     2115.52     2017.25     45.60 o
  10  -3   3        4.11       26.98     10.00 o
  11  -3   3      765.87      766.70     47.72 o
 -10  -2   3       29.86       32.04     10.25 o
  -9  -2   3      476.37      477.18     32.24 o
  -8  -2   3     1874.79     1788.65     49.25 o
  -7  -2   3      509.92      541.09     20.82 o
  -6  -2   3        6.90       11.39      5.06 o
  -5  -2   3     8464.46     8268.56    119.69 o
  -4  -2   3      627.83      717.04     14.26 o
  -3  -2   3     1052.22     1052.98     19.55 o
  -2  -2   3     2027.49     1725.68     32.56 o
  -1  -2   3    11674.01    11730.89    120.52 o
   0  -2   3    12047.41    12167.78    144.97 o
   1  -2   3       52.81       67.30      3.27 o
   2  -2   3    25337.77    25617.66    358.86 o
   3  -2   3     4974.93     4773.41     44.40 o
   4  -2   3       67.77       80.97      4.70 o
   5  -2   3     3908.03     4003.83     42.12 o
   6  -2   3     1713.10     1723.34     27.08 o
   7  -2   3     2441.64     2473.33     38.01 o
   8  -2   3       25.63       44.61      6.11 o
   9  -2   3     3977.99     4182.10     80.04 o
  10  -2   3      903.05      959.28     40.03 o
  11  -2   3       54.03       74.50     20.59 o
 -11  -1   3      406.15      345.95     48.47 o
 -10  -1   3      212.74      193.77     17.99 o
  -9  -1   3      143.26      136.92     14.98 o
  -8  -1   3      474.02      448.66     23.49 o
  -7  -1   3    10304.26    10482.46    143.21 o
  -6  -1   3     1076.36     1083.78     19.29 o
  -5  -1   3      118.10       98.83      6.02 o
  -4  -1   3     6475.36     6315.38     73.25 o
  -3  -1   3       42.56       43.23      3.75 o
  -2  -1   3     2739.77     2540.87     42.38 o
  -1  -1   3      960.73     1054.24     12.51 o
   0  -1   3    23756.49    24239.89    192.49 o
   1  -1   3      621.43      757.78      8.78 o
   2  -1   3      619.70      687.62     12.69 o
   3  -1   3     3704.15     3615.86     36.35 o
   4  -1   3     5007.00     4826.06     48.67 o
   5  -1   3     1972.96     1969.88     29.61 o
   6  -1   3     1309.11     1288.30     26.52 o
   7  -1   3     5517.20     5420.10     68.29 o
   8  -1   3       14.29       25.54     10.43 o
   9  -1   3        1.25       10.54     15.15 o
  10  -1   3      667.26      720.41     44.20 o
  11  -1   3      888.70      871.28     44.75 o
 -11   0   3       78.24       69.70     17.10 o
 -10   0   3      267.67      305.29     30.26 o
  -9   0   3     3631.70     3843.64    126.66 o
  -8   0   3       87.22      110.81     13.15 o
  -7   0   3     3845.67     3974.83     55.67 o
  -6   0   3     1150.93     1122.25     25.36 o
  -5   0   3     6744.65     6557.12     72.77 o
  -4   0   3     1849.57     2181.45     35.38 o
  -3   0   3     3280.39     3195.23     34.62 o
  -2   0   3    88116.46    84782.20   1404.88 o
  -1   0   3      117.60      114.86      4.10 o
   0   0   3     2308.54     2493.39     25.18 o
   1   0   3      396.89      444.12      6.01 o
   2   0   3    29800.53    30194.72    355.02 o
   3   0   3    10936.52    11345.53    108.00 o
   4   0   3     1729.71     1852.68     29.34 o
   5   0   3    10440.54    10132.42    118.23 o
   6   0   3      134.74      149.41      8.53 o
   7   0   3      344.61      328.63     15.65 o
   8   0   3      773.08      781.12     30.10 o
   9   0   3     1510.71     1474.65     51.56 o
  10   0   3      326.17      389.22     30.04 o
 -11   1   3      567.04      584.03     42.89 o
 -10   1   3      218.85      184.38     29.79 o
  -9   1   3     5245.66     5415.22     91.72 o
  -8   1   3       90.05       63.54      8.25 o
  -7   1   3     6386.18     6525.11     78.01 o
  -6   1   3     1307.42     1383.11     22.60 o
  -5   1   3     1302.53     1228.37     19.64 o
  -4   1   3    28621.98    28478.24    218.67 o
  -3   1   3      569.63      577.88      8.89 o
  -2   1   3     3567.85     3539.04     45.35 o
  -1   1   3     4455.70     4503.08     37.77 o
   0   1   3     1441.58     1589.19     17.55 o
   1   1   3    11999.03    12418.48    144.17 o
   2   1   3      356.63      355.15     10.02 o
   3   1   3    50280.35    48555.58    448.38 o
   4   1   3      116.65      154.84      8.15 o
   5   1   3      877.51      969.51     20.24 o
   6   1   3     1850.15     1948.00     33.21 o
   7   1   3     1733.50     1720.74     38.69 o
   8   1   3      341.64      300.03     19.84 o
   9   1   3      195.77      196.95     17.83 o
  10   1   3     2691.05     2630.24     93.27 o
 -11   2   3      940.97      892.96     50.75 o
 -10   2   3       30.14       28.15     14.68 o
  -9   2   3      177.79      221.15     12.89 o
  -8   2   3      591.59      576.41     17.93 o
  -7   2   3     6751.67     6624.48     91.12 o
  -6   2   3     2986.62     2801.29     52.93 o
  -5   2   3     2259.77     2143.22     30.54 o
  -4   2   3    10377.65    10557.20     91.49 o
  -3   2   3     1915.86     1814.34     20.98 o
  -2   2   3       22.69       26.08      2.37 o
  -1   2   3     3122.42     3294.97     37.41 o
   0   2   3    25967.04    26020.87    498.11 o
   1   2   3     3764.19     3555.58     47.69 o
   2   2   3      953.07      975.10     17.61 o
   3   2   3     9604.21     9961.72    123.15 o
   4   2   3     6375.77     6241.96     76.26 o
   5   2   3      859.72      899.98     24.87 o
   6   2   3      294.65      309.85     15.85 o
   7   2   3      798.86      738.11     30.02 o
   8   2   3     4325.00     4391.09     85.55 o
   9   2   3      163.88      130.25     23.61 o
  10   2   3      286.51      214.63     27.00 o
 -12   3   3        1.52      -16.87     13.46 o
 -11   3   3       44.40       32.83     13.36 o
 -10   3   3      197.37      196.35     14.87 o
  -9   3   3     2403.11     2486.57     50.83 o
  -8   3   3     1474.84     1528.36     26.72 o
  -7   3   3      266.83      290.74      9.66 o
  -6   3   3     7640.24     7468.32     77.96 o
  -5   3   3     1809.16     1711.74     21.39 o
  -4   3   3      128.90      118.06      5.10 o
  -3   3   3     1647.60     1716.82     21.81 o
  -2   3   3      272.23      235.82      5.31 o
  -1   3   3    32284.63    32087.13    411.87 o
   0   3   3      469.71      461.93     15.45 o
   1   3   3    27131.19    26707.04    284.72 o
   2   3   3     5641.02     5812.89    103.39 o
   3   3   3     8728.81     8501.91    127.47 o
   4   3   3     1057.44     1078.89     25.44 o
   5   3   3     1597.05     1518.27     44.81 o
   6   3   3      818.18      818.26     30.52 o
   7   3   3      185.60      205.93     17.18 o
   8   3   3     2850.90     2863.14     75.59 o
   9   3   3        0.47       -3.93     13.57 o
 -12   4   3      550.22      563.45     43.53 o
 -11   4   3      460.00      468.40     27.09 o
 -10   4   3     1668.74     1745.09     36.35 o
  -9   4   3     1810.37     1787.25     34.99 o
  -8   4   3     3193.98     3183.12     35.48 o
  -7   4   3       63.44       53.46      5.31 o
  -6   4   3       40.72       44.38      4.03 o
  -5   4   3      137.37      133.42      5.30 o
  -4   4   3    10585.31    10695.92    173.19 o
  -3   4   3    10458.08    10637.31    118.11 o
  -2   4   3     5756.42     6036.77    103.94 o
  -1   4   3     1385.02     1321.46     17.78 o
   0   4   3      658.69      690.88     17.12 o
   1   4   3       29.99       24.30      3.46 o
   2   4   3      205.51      219.54     11.03 o
   3   4   3    12875.29    12628.79    217.57 o
   4   4   3     2053.56     1880.15     49.68 o
   5   4   3      392.12      382.76     23.30 o
   6   4   3     1104.73     1089.90     37.28 o
   7   4   3       96.68      112.46     15.41 o
   8   4   3      598.08      561.66     30.35 o
   9   4   3      123.71      123.01     16.89 o
 -12   5   3       68.83       89.38     16.79 o
 -11   5   3      514.81      580.18     22.23 o
 -10   5   3     2916.44     2982.62     49.38 o
  -9   5   3      226.55      263.27     12.69 o
  -8   5   3      268.88      287.51     11.30 o
  -7   5   3       33.44       44.38      5.62 o
  -6   5   3     9691.93     9895.86    164.87 o
  -5   5   3     1043.38     1114.99     21.63 o
  -4   5   3     4653.48     4720.27     64.79 o
  -3   5   3    12568.75    12815.35    195.58 o
  -2   5   3     1089.72     1059.81     15.51 o
  -1   5   3        0.06        8.56      2.93 o
   0   5   3     1312.72     1347.67     27.46 o
   1   5   3    15618.20    15885.17    466.97 o
   2   5   3     3765.18     4248.96     77.91 o
   3   5   3      185.10      190.24     15.92 o
   4   5   3     6939.14     6753.36    116.18 o
   5   5   3      268.58      313.43     22.58 o
   6   5   3      105.74      122.93     16.44 o
   7   5   3      220.62      221.92     19.92 o
   8   5   3     2344.30     2327.15     81.54 o
 -12   6   3     1012.98     1081.47     44.22 o
 -11   6   3       11.35        9.79      7.87 o
 -10   6   3      136.77      134.53     10.42 o
  -9   6   3      237.53      198.38     11.76 o
  -8   6   3      793.20      782.78     19.47 o
  -7   6   3     1255.72     1311.85     30.17 o
  -6   6   3     5477.52     5506.95     84.65 o
  -5   6   3    11898.27    12355.28    162.67 o
  -4   6   3     3456.55     3336.38     41.99 o
  -3   6   3        1.34       12.95      3.99 o
  -2   6   3      660.05      605.15     12.26 o
  -1   6   3     2318.73     2274.84     33.58 o
   0   6   3       93.33      103.04      7.40 o
   1   6   3     3324.44     3344.42     53.62 o
   2   6   3    10786.29    10643.60    240.05 o
   3   6   3      485.31      431.10     20.80 o
   4   6   3        2.68        3.27      8.64 o
   5   6   3      882.34      853.69     37.86 o
   6   6   3     4012.39     4046.97     95.00 o
   7   6   3     1013.32      946.43     40.69 o
   8   6   3       83.36       98.94     17.54 o
 -12   7   3      893.75      864.28     35.19 o
 -11   7   3        0.62       -8.74      9.26 o
 -10   7   3      823.62      767.02     27.01 o
  -9   7   3     1163.61     1109.47     31.05 o
  -8   7   3     1174.59     1226.12     30.17 o
  -7   7   3     4509.80     4586.57     98.40 o
  -6   7   3      726.01      762.85     22.75 o
  -5   7   3     6999.97     7213.62     72.57 o
  -4   7   3     1178.07     1187.41     20.60 o
  -3   7   3    15052.12    14897.72    150.36 o
  -2   7   3      516.93      519.18     13.86 o
  -1   7   3     3150.11     3067.21     43.25 o
   0   7   3    15959.88    15720.22    216.41 o
   1   7   3       25.29       17.09      5.19 o
   2   7   3      353.19      376.18     14.29 o
   3   7   3      751.23      686.93     28.58 o
   4   7   3     5207.70     5147.98    103.92 o
   5   7   3      609.84      551.39     32.39 o
   6   7   3      543.66      467.11     31.85 o
   7   7   3     2165.92     2287.29     74.60 o
 -12   8   3      182.04      205.15     25.62 o
 -11   8   3        8.24        9.93     12.21 o
 -10   8   3     2204.55     2265.32     59.07 o
  -9   8   3      916.41      851.13     27.35 o
  -8   8   3       81.95       56.31      8.37 o
  -7   8   3     5360.49     5514.63    119.16 o
  -6   8   3       76.60       93.01      6.43 o
  -5   8   3     8623.59     8832.83    102.10 o
  -4   8   3      611.90      603.80     15.35 o
  -3   8   3     2964.75     3153.91     41.30 o
  -2   8   3     9995.42     9874.13    102.77 o
  -1   8   3        6.23        4.95      4.84 o
   0   8   3     1862.25     1996.52     38.33 o
   1   8   3      566.88      582.67     19.64 o
   2   8   3     6848.01     6748.58    104.88 o
   3   8   3      130.97      148.88     15.08 o
   4   8   3      778.06      766.06     37.19 o
   5   8   3     2374.92     2429.53     72.41 o
   6   8   3       38.44       30.28     13.05 o
   7   8   3        0.52        9.81     14.32 o
 -11   9   3      900.71      834.90     37.56 o
 -10   9   3       16.04       26.28     12.75 o
  -9   9   3      410.66      393.77     20.96 o
  -8   9   3        7.55       15.84      7.31 o
  -7   9   3      677.63      686.98     22.18 o
  -6   9   3      122.85      125.86      9.04 o
  -5   9   3     5754.40     5916.25     68.45 o
  -4   9   3      596.20      624.52     16.02 o
  -3   9   3       45.35       54.09      4.83 o
  -2   9   3     2700.28     2641.69     39.65 o
  -1   9   3      777.26      761.35     22.91 o
   0   9   3     1459.59     1536.56     34.59 o
   1   9   3      290.88      299.22     18.18 o
   2   9   3     3112.84     3151.32     68.49 o
   3   9   3      707.51      752.11     31.78 o
   4   9   3       24.82       39.55     13.10 o
   5   9   3     1200.90     1165.74     51.06 o
   6   9   3        1.12       20.38     15.62 o
 -11  10   3      330.73      333.26     29.24 o
 -10  10   3      308.08      296.77     22.53 o
  -9  10   3        5.16        4.15     10.70 o
  -8  10   3       32.60       33.33      9.88 o
  -7  10   3     3252.07     3469.19     84.54 o
  -6  10   3      446.82      471.23     18.67 o
  -5  10   3        0.12        2.00      4.97 o
  -4  10   3      852.84      829.22     23.14 o
  -3  10   3      328.98      329.82     11.64 o
  -2  10   3       64.13       70.90      7.00 o
  -1  10   3      921.25      897.56     26.50 o
   0  10   3     2457.33     2472.64     47.89 o
   1  10   3       26.30       23.89      8.62 o
   2  10   3       30.64       41.40     11.70 o
   3  10   3     3193.28     3291.36     74.23 o
   4  10   3      204.96      226.27     23.88 o
   5  10   3      434.75      428.15     32.83 o
 -11  11   3       30.13       52.92     19.53 o
 -10  11   3       17.19       16.46     14.47 o
  -9  11   3     2001.45     2028.59     57.98 o
  -8  11   3      165.12      166.65     18.55 o
  -7  11   3      922.96      920.24     30.91 o
  -6  11   3     3729.45     3678.94     60.12 o
  -5  11   3      976.90      985.39     27.21 o
  -4  11   3        4.58        7.96      6.44 o
  -3  11   3       86.35       89.99      8.29 o
  -2  11   3    11529.52    11923.88    149.58 o
  -1  11   3      741.17      771.24     25.75 o
   0  11   3      167.37      197.86     16.11 o
   1  11   3     3491.68     3454.49     73.30 o
   2  11   3      266.97      261.24     20.42 o
   3  11   3      532.70      580.44     31.30 o
   4  11   3        2.01       20.57     14.81 o
 -10  12   3        1.39        9.47     12.22 o
  -9  12   3     2467.90     2383.51     74.06 o
  -8  12   3      980.57      930.18     43.76 o
  -7  12   3     1395.87     1382.08     39.98 o
  -6  12   3      536.78      520.32     24.58 o
  -5  12   3      150.41      132.44     12.66 o
  -4  12   3     4044.88     4001.22     78.78 o
  -3  12   3       17.05       14.10      7.25 o
  -2  12   3     1735.46     1824.02     43.82 o
  -1  12   3     1873.93     1921.13     52.19 o
   0  12   3     1827.25     1769.79     58.09 o
   1  12   3       53.32       30.77     13.61 o
   2  12   3        0.57        7.78     14.06 o
   3  12   3     2072.33     2267.04     64.92 o
  -9  13   3      222.79      226.70     24.91 o
  -8  13   3      353.15      342.65     28.84 o
  -7  13   3      326.78      363.27     33.97 o
  -6  13   3     2416.33     2355.63     54.60 o
  -5  13   3      346.32      327.49     21.92 o
  -4  13   3      620.52      634.04     26.02 o
  -3  13   3     1715.50     1720.77     38.18 o
  -2  13   3      825.72      899.06     35.77 o
  -1  13   3      153.65      152.72     15.94 o
   0  13   3      163.09      148.80     18.00 o
   1  13   3     1862.48     1922.84     66.01 o
   2  13   3        4.81       17.14     13.46 o
  -8  14   3      387.01      351.97     29.43 o
  -7  14   3      208.44      204.55     30.96 o
  -6  14   3      879.52      859.08     38.34 o
  -5  14   3      309.57      321.00     25.63 o
  -4  14   3       36.32       42.00     13.26 o
  -3  14   3      190.60      209.66     16.79 o
  -2  14   3      189.21      155.30     16.88 o
  -1  14   3      351.54      352.39     24.67 o
   0  14   3       32.04       38.58     12.73 o
  -7  15   3       22.73       -5.11     22.27 o
  -6  15   3      151.61       98.29     20.93 o
  -5  15   3     1115.94     1079.23     48.18 o
  -4  15   3      573.20      583.86     42.62 o
  -3  15   3      505.00      536.54     60.57 o
  -2  15   3       44.22       29.29     24.60 o
   2 -15   4      692.24      739.22     36.42 o
   3 -15   4        0.73        4.52     12.46 o
   4 -15   4      368.10      351.12     25.53 o
   5 -15   4      791.39      704.72     39.67 o
   6 -15   4      223.09      224.57     21.28 o
  -1 -14   4      503.13      577.44     42.27 o
   0 -14   4      464.49      424.75     29.54 o
   1 -14   4       16.86        6.59     13.03 o
   2 -14   4      337.83      281.50     22.62 o
   3 -14   4     2678.00     2811.53     69.87 o
   4 -14   4       51.92       65.56     13.76 o
   5 -14   4       16.66       40.38     13.83 o
   6 -14   4     1370.46     1334.95     43.92 o
   7 -14   4      179.22      207.20     18.39 o
   8 -14   4        0.35      -19.08     12.72 o
  -2 -13   4      109.50      107.72     25.01 o
  -1 -13   4      227.28      237.90     24.53 o
   0 -13   4        0.37        0.25     10.87 o
   1 -13   4     4477.26     4884.86     91.88 o
   2 -13   4       87.35       80.93     13.34 o
   3 -13   4      200.92      184.84     18.35 o
   4 -13   4     3819.11     3944.47     81.56 o
   5 -13   4      109.85       88.35     12.62 o
   6 -13   4      483.55      480.27     25.18 o
   7 -13   4       72.79       72.55     12.47 o
   8 -13   4      768.13      759.68     32.65 o
   9 -13   4       77.19       68.52     13.99 o
  -3 -12   4      377.22      443.39     50.33 o
  -2 -12   4        2.40        9.95     10.95 o
  -1 -12   4     2123.24     2211.82     64.24 o
   0 -12   4      125.37      103.92     19.37 o
   1 -12   4     1532.91     1519.44     48.59 o
   2 -12   4     2712.91     2769.35     55.87 o
   3 -12   4      455.63      470.61     22.13 o
   4 -12   4       85.74      100.52     13.01 o
   5 -12   4      224.56      200.08     19.91 o
   6 -12   4     2042.46     1875.52     48.53 o
   7 -12   4        8.19       17.69     13.33 o
   8 -12   4      496.28      511.65     26.04 o
   9 -12   4     1000.57      952.13     40.69 o
  10 -12   4      485.64      496.50     33.91 o
  -5 -11   4      478.71      479.52     46.87 o
  -4 -11   4      117.35       58.63     15.89 o
  -3 -11   4     1691.25     1688.53     57.78 o
  -2 -11   4       84.37       79.51     12.09 o
  -1 -11   4     1434.62     1377.69     47.35 o
   0 -11   4        4.11       19.64      8.88 o
   1 -11   4      519.70      542.72     24.83 o
   2 -11   4     2913.57     2837.09     48.90 o
   3 -11   4      181.63      207.13     16.84 o
   4 -11   4     3447.62     3461.73     89.97 o
   5 -11   4       65.11       42.36     12.38 o
   6 -11   4      822.98      825.29     41.14 o
   7 -11   4      157.21      180.31     16.35 o
   8 -11   4      121.99      115.70     14.09 o
   9 -11   4      778.03      751.16     31.12 o
  10 -11   4       54.12       32.17     14.27 o
  -6 -10   4      340.81      299.36     39.13 o
  -5 -10   4      199.20      223.99     23.96 o
  -4 -10   4       68.14       49.75     12.66 o
  -3 -10   4     1686.79     1678.75     47.88 o
  -2 -10   4      139.16      160.77     15.93 o
  -1 -10   4       97.61       95.67     11.09 o
   0 -10   4     1302.92     1352.27     33.46 o
   1 -10   4     1232.31     1148.84     39.32 o
   2 -10   4      253.59      292.66     15.23 o
   3 -10   4      119.56      131.87      9.26 o
   4 -10   4     3754.29     3894.87     73.77 o
   5 -10   4      419.99      389.10     23.76 o
   6 -10   4        1.47        3.78      7.60 o
   7 -10   4     2962.52     2856.06     58.62 o
   8 -10   4      646.75      630.90     27.13 o
   9 -10   4     2400.78     2287.96     54.69 o
  10 -10   4       37.19       13.88     13.91 o
  -6  -9   4        0.13       17.16     13.90 o
  -5  -9   4     3528.77     3492.01     89.43 o
  -4  -9   4      108.90      121.86     16.92 o
  -3  -9   4      810.54      776.84     30.51 o
  -2  -9   4     2456.35     2492.26     62.75 o
  -1  -9   4     2758.03     2731.47     55.02 o
   0  -9   4      361.61      366.58     16.03 o
   1  -9   4       77.82       69.87      7.56 o
   2  -9   4    14617.01    14458.40    154.13 o
   3  -9   4     2527.59     2616.33     63.08 o
   4  -9   4      352.13      316.86     14.53 o
   5  -9   4     1421.50     1383.63     35.68 o
   6  -9   4     1439.83     1402.81     36.91 o
   7  -9   4     1188.83     1128.76     33.83 o
   8  -9   4        1.49       -2.13     11.47 o
   9  -9   4     2358.71     2398.97     54.64 o
  10  -9   4      398.66      364.70     24.85 o
  11  -9   4      266.20      218.46     24.20 o
  -7  -8   4     1476.31     1520.59     60.22 o
  -6  -8   4        0.77        9.39     12.88 o
  -5  -8   4     1206.59     1178.61     47.64 o
  -4  -8   4     3177.59     3231.15     78.32 o
  -3  -8   4     4432.45     4268.60    131.44 o
  -2  -8   4      455.04      435.45     20.37 o
  -1  -8   4       11.87       14.71      6.71 o
   0  -8   4     6844.35     6740.27     91.16 o
   1  -8   4      172.25      153.45      7.92 o
   2  -8   4      785.82      815.06     29.15 o
   3  -8   4     4113.97     4287.11     66.20 o
   4  -8   4     8183.90     8375.17    102.23 o
   5  -8   4      898.96      821.35     20.57 o
   6  -8   4      580.54      537.72     21.75 o
   7  -8   4     2555.74     2570.76     51.71 o
   8  -8   4      495.50      440.19     21.43 o
   9  -8   4      119.03      150.53     15.80 o
  10  -8   4      339.09      315.86     26.12 o
  11  -8   4      331.88      323.53     27.72 o
  -8  -7   4        7.46       42.46     15.08 o
  -7  -7   4      934.20      922.08     44.68 o
  -6  -7   4      454.56      491.58     31.43 o
  -5  -7   4     1732.93     1686.90     55.23 o
  -4  -7   4      246.87      217.83     19.03 o
  -3  -7   4      367.30      371.45     18.94 o
  -2  -7   4     4318.68     4373.77     82.36 o
  -1  -7   4      201.27      231.63     12.05 o
   0  -7   4     2393.07     2434.49     64.94 o
   1  -7   4      600.43      487.83     13.13 o
   2  -7   4     6772.80     6837.03    136.50 o
   3  -7   4      870.09      739.88     16.22 o
   4  -7   4      838.03      876.12     18.31 o
   5  -7   4     3369.31     3294.25     41.61 o
   6  -7   4     1899.08     1927.64     39.47 o
   7  -7   4     1647.57     1651.37     39.16 o
   8  -7   4      123.43      132.86     12.73 o
   9  -7   4      928.28      936.31     31.34 o
  10  -7   4       41.25       46.30     13.64 o
  11  -7   4        2.69        5.87     12.15 o
  -8  -6   4       20.70       42.15     12.57 o
  -7  -6   4      723.01      720.09     40.88 o
  -6  -6   4     1047.75      959.23     41.59 o
  -5  -6   4     1462.86     1421.07     48.22 o
  -4  -6   4    11143.37    11299.19    180.65 o
  -3  -6   4        7.43       12.61      5.08 o
  -2  -6   4      525.15      473.55     14.50 o
  -1  -6   4     4288.73     4680.70     86.44 o
   0  -6   4      343.71      325.84     13.00 o
   1  -6   4      520.46      492.86     12.20 o
   2  -6   4     5155.66     5335.30     68.51 o
   3  -6   4     2354.60     2198.78     33.22 o
   4  -6   4       87.40       76.94      3.67 o
   5  -6   4     3448.96     3669.35     62.76 o
   6  -6   4     3839.94     3859.95     49.82 o
   7  -6   4      243.04      254.10     11.78 o
   8  -6   4        0.56        9.16      7.59 o
   9  -6   4     1968.81     1877.16     48.52 o
  10  -6   4     2475.58     2520.33     82.98 o
  11  -6   4        5.43      -26.49     17.66 o
  -9  -5   4       19.46       27.40     11.58 o
  -8  -5   4      538.15      501.44     28.56 o
  -7  -5   4      949.81      875.93     35.96 o
  -6  -5   4       24.35       20.51      9.91 o
  -5  -5   4       21.55       33.50      8.75 o
  -4  -5   4     8592.00     8371.89    135.88 o
  -3  -5   4     1154.04     1111.71     21.30 o
  -2  -5   4       13.51       12.12      4.80 o
  -1  -5   4     1482.79     1406.93     25.05 o
   0  -5   4    19529.92    19398.05    212.79 o
   1  -5   4    19858.73    20805.39    246.07 o
   2  -5   4      968.36     1086.22     15.79 o
   3  -5   4     6055.65     5820.19     93.82 o
   4  -5   4     7353.75     7675.64     75.77 o
   5  -5   4     4818.25     4969.99     78.04 o
   6  -5   4       10.27       34.32      8.75 o
   7  -5   4     2070.33     1986.83     36.59 o
   8  -5   4     5547.57     5647.91     70.83 o
   9  -5   4      365.04      382.26     18.29 o
  10  -5   4     1323.67     1250.70     52.01 o
  11  -5   4      498.86      535.28     59.45 o
  -9  -4   4      743.98      654.13     33.58 o
  -8  -4   4       13.79       18.09     10.13 o
  -7  -4   4     1128.12     1162.88     40.13 o
  -6  -4   4     5711.32     5758.56     91.44 o
  -5  -4   4       88.55       82.72      9.63 o
  -4  -4   4       19.94       24.37      6.37 o
  -3  -4   4     1859.01     1869.12     29.44 o
  -2  -4   4     8979.35     8795.70    139.72 o
  -1  -4   4     4524.92     4481.43     72.78 o
   0  -4   4      392.96      371.17      8.49 o
   1  -4   4    25318.25    26039.82    315.65 o
   2  -4   4     3734.96     3959.38     46.07 o
   3  -4   4     2245.12     2114.24     31.69 o
   4  -4   4     5630.17     5620.83     73.70 o
   5  -4   4     8907.81     8661.60     86.09 o
   6  -4   4     5286.09     5311.35     56.04 o
   7  -4   4      220.69      201.26     11.04 o
   8  -4   4     3879.23     3838.14     55.04 o
   9  -4   4        3.21       13.52      7.85 o
  10  -4   4     1157.39      993.70     43.79 o
  11  -4   4      327.02      361.31     32.91 o
 -10  -3   4       92.36       78.54     13.55 o
  -9  -3   4      472.49      465.63     30.90 o
  -8  -3   4     3459.55     3556.26     75.89 o
  -7  -3   4      180.12      199.01     17.58 o
  -6  -3   4       15.63       21.48      6.85 o
  -5  -3   4     1474.60     1432.15     35.11 o
  -4  -3   4    15853.65    15949.41    276.52 o
  -3  -3   4      848.25      768.34     15.26 o
  -2  -3   4        0.92        7.16      2.06 o
  -1  -3   4    18933.33    18799.68    362.28 o
   0  -3   4     5448.04     5639.40     83.23 o
   1  -3   4    19089.83    19344.87    245.66 o
   2  -3   4     7019.56     7491.33    145.99 o
   3  -3   4     6063.76     5820.58     72.61 o
   4  -3   4     7107.10     7073.58     64.69 o
   5  -3   4       14.30       22.84      3.80 o
   6  -3   4     5245.46     5465.45     58.39 o
   7  -3   4      514.07      495.53     13.87 o
   8  -3   4      273.11      290.07     12.81 o
   9  -3   4     1495.45     1507.88     39.10 o
  10  -3   4      887.09      774.35     65.56 o
  11  -3   4     1393.20     1475.66     84.29 o
 -10  -2   4      529.83      496.26     28.59 o
  -9  -2   4       89.30      115.36     14.73 o
  -8  -2   4     1427.96     1424.22     45.91 o
  -7  -2   4      367.47      386.83     17.97 o
  -6  -2   4    10354.41    10297.25    156.29 o
  -5  -2   4      130.17      168.38      6.82 o
  -4  -2   4       76.45       83.22      5.48 o
  -3  -2   4     7187.99     6851.72     78.28 o
  -2  -2   4       16.94       33.18      5.78 o
  -1  -2   4    16550.24    16823.79    198.79 o
   0  -2   4    16826.77    17686.43    254.89 o
   1  -2   4     4339.63     4353.71     43.24 o
   2  -2   4       31.98       54.90      3.66 o
   3  -2   4      460.88      480.22      9.39 o
   4  -2   4    13353.02    12737.33    102.17 o
   5  -2   4      815.84      821.36     16.60 o
   6  -2   4       40.51       30.03      4.31 o
   7  -2   4       26.34       32.72      5.49 o
   8  -2   4     1169.15     1095.89     37.61 o
   9  -2   4      497.22      463.39     25.13 o
  10  -2   4      384.04      417.63     25.24 o
  11  -2   4     1673.72     1777.19     74.30 o
 -11  -1   4       28.81       -1.45     24.72 o
 -10  -1   4      441.90      444.71     30.09 o
  -9  -1   4      650.45      662.45     29.75 o
  -8  -1   4     2006.70     1963.93     49.88 o
  -7  -1   4        2.92       19.17      6.00 o
  -6  -1   4     2371.74     2452.62     46.44 o
  -5  -1   4     9173.65     8979.57    115.14 o
  -4  -1   4      330.93      350.85     11.73 o
  -3  -1   4     6551.01     6146.22     65.37 o
  -2  -1   4      489.08      498.22      7.47 o
  -1  -1   4    44216.91    42522.72    488.93 o
   0  -1   4     2741.98     2850.25     48.93 o
   1  -1   4        9.21       27.42      2.48 o
   2  -1   4     7685.40     7799.11     64.70 o
   3  -1   4      789.58      811.30     13.82 o
   4  -1   4     6254.98     6341.70     60.80 o
   5  -1   4      400.16      406.95     12.40 o
   6  -1   4     9819.28     9877.88    105.96 o
   7  -1   4       30.47       36.81      6.86 o
   8  -1   4      495.06      471.14     22.60 o
   9  -1   4     2976.45     3004.86     75.29 o
  10  -1   4      154.98      118.06     19.38 o
  11  -1   4        5.31        9.32     16.24 o
 -11   0   4       24.99       29.93     15.89 o
 -10   0   4      357.02      337.33     25.73 o
  -9   0   4        0.10       11.52      9.95 o
  -8   0   4     5391.84     5513.96     80.95 o
  -7   0   4     2861.45     2916.49     45.51 o
  -6   0   4      277.47      279.00     12.55 o
  -5   0   4     5921.55     5782.72     70.74 o
  -4   0   4      540.16      518.86     11.78 o
  -3   0   4    13997.88    13708.58    171.02 o
  -2   0   4     6242.72     6416.19     59.03 o
  -1   0   4      830.82      941.95     13.98 o
   0   0   4    29820.13    29654.69    426.83 o
   1   0   4        4.42       32.80      3.31 o
   2   0   4     6304.15     6291.39     85.04 o
   3   0   4     1688.13     1607.75     22.54 o
   4   0   4    16875.78    16247.86    153.57 o
   5   0   4      150.14      165.47     10.12 o
   6   0   4      709.50      732.23     18.84 o
   7   0   4      772.72      715.97     23.32 o
   8   0   4      271.80      246.33     17.62 o
   9   0   4     1055.50     1035.55     43.41 o
  10   0   4        1.28       -0.59     12.74 o
 -11   1   4       23.35       17.81     13.27 o
 -10   1   4     2226.95     2271.86     80.20 o
  -9   1   4      734.90      764.02     26.19 o
  -8   1   4     1590.97     1634.93     33.52 o
  -7   1   4     4322.50     4375.65     63.44 o
  -6   1   4     4967.11     5021.88     65.67 o
  -5   1   4     5821.52     5924.66     74.84 o
  -4   1   4      612.40      662.86     12.34 o
  -3   1   4    15999.60    15960.29    135.78 o
  -2   1   4      847.86      812.85     11.98 o
  -1   1   4     1845.69     2139.65     15.54 o
   0   1   4    46631.22    46460.91    572.50 o
   1   1   4      412.92      409.84     15.60 o
   2   1   4     6651.09     6567.47     73.72 o
   3   1   4     5884.34     5898.71     63.04 o
   4   1   4    14674.03    15229.68    134.64 o
   5   1   4    10109.94    10192.44     96.88 o
   6   1   4      884.70      959.47     32.97 o
   7   1   4     1322.27     1375.87     39.33 o
   8   1   4      165.90      160.45     15.41 o
   9   1   4     1266.11     1311.80     55.05 o
  10   1   4       24.22       40.85     15.36 o
 -11   2   4        1.36      -12.55     17.52 o
 -10   2   4       69.93       81.54     20.19 o
  -9   2   4     2066.33     2260.53     47.11 o
  -8   2   4     1877.17     1848.05     34.63 o
  -7   2   4        2.19       13.83      3.44 o
  -6   2   4     2376.27     2499.43     33.23 o
  -5   2   4    16947.52    17098.63    166.69 o
  -4   2   4      804.22      714.18     10.70 o
  -3   2   4       42.95       22.18      3.23 o
  -2   2   4     3166.38     3084.56     38.97 o
  -1   2   4    13411.94    13416.49    177.23 o
   0   2   4    12947.98    13653.51    253.38 o
   1   2   4     6013.33     6116.45     83.19 o
   2   2   4    23536.59    22763.86    290.87 o
   3   2   4    15172.01    14774.01    173.70 o
   4   2   4     1108.07     1083.54     28.52 o
   5   2   4     4764.75     4738.71     68.81 o
   6   2   4     1264.59     1244.09     32.14 o
   7   2   4      327.46      331.99     23.01 o
   8   2   4        4.89       10.63     10.98 o
   9   2   4     3580.08     3662.56     84.87 o
  10   2   4     1052.40      990.64     48.01 o
 -12   3   4       19.37       28.57     14.57 o
 -11   3   4     1482.06     1537.88     49.37 o
 -10   3   4      188.46      152.36     13.18 o
  -9   3   4      271.16      230.00     14.07 o
  -8   3   4      233.06      229.29      9.86 o
  -7   3   4     9038.10     9357.30     98.00 o
  -6   3   4      407.55      382.99      9.20 o
  -5   3   4        3.12       15.11      2.62 o
  -4   3   4    28693.63    27817.76    250.65 o
  -3   3   4     3133.72     2818.02     37.22 o
  -2   3   4      190.76      213.91      4.70 o
  -1   3   4      846.47      885.06     14.21 o
   0   3   4    10129.52     9864.04    101.03 o
   1   3   4      499.32      448.52     11.98 o
   2   3   4      188.79      172.35      8.37 o
   3   3   4     8556.15     8215.05    124.91 o
   4   3   4     1424.53     1406.41     40.73 o
   5   3   4     2437.73     2457.96     53.02 o
   6   3   4        5.63       -4.74      9.10 o
   7   3   4     2980.42     2939.61     66.33 o
   8   3   4      671.89      692.09     32.81 o
   9   3   4       61.17       51.50     12.35 o
 -12   4   4       51.91       55.15     16.46 o
 -11   4   4      245.24      266.31     21.19 o
 -10   4   4       16.58       27.02      9.93 o
  -9   4   4     3925.98     4161.98     54.53 o
  -8   4   4      171.53      191.12     10.43 o
  -7   4   4     2046.55     2045.04     29.02 o
  -6   4   4     5941.67     5776.17     60.57 o
  -5   4   4      843.54      751.73     13.92 o
  -4   4   4        0.22       17.40      4.41 o
  -3   4   4      942.79      995.09     16.66 o
  -2   4   4    22153.16    21932.99    262.76 o
  -1   4   4      176.51      222.57      7.77 o
   0   4   4    12639.30    12587.01    141.18 o
   1   4   4     8492.28     8479.49    171.98 o
   2   4   4     7451.14     7508.36     99.69 o
   3   4   4     1236.66     1270.07     38.91 o
   4   4   4      192.48      188.64     15.73 o
   5   4   4     1589.20     1435.13     45.90 o
   6   4   4      525.29      476.37     27.63 o
   7   4   4     1772.17     1660.73     50.11 o
   8   4   4      588.17      581.72     31.08 o
   9   4   4      567.52      529.18     31.12 o
 -12   5   4       59.10       84.85     17.32 o
 -11   5   4     2729.72     2892.73     51.04 o
 -10   5   4      996.19      991.07     25.84 o
  -9   5   4     1838.08     1724.17     34.07 o
  -8   5   4      301.15      297.15     10.97 o
  -7   5   4      542.46      554.35     14.94 o
  -6   5   4     2199.46     2224.72     30.56 o
  -5   5   4     1253.18     1207.63     27.41 o
  -4   5   4    14365.55    14107.40    124.31 o
  -3   5   4      397.76      491.36     12.41 o
  -2   5   4       46.80       39.05      4.33 o
  -1   5   4     4794.69     4857.98     57.97 o
   0   5   4     2889.24     2707.09     43.99 o
   1   5   4     1517.51     1600.47     32.04 o
   2   5   4      805.54      752.90     22.10 o
   3   5   4     4397.13     4084.02     79.81 o
   4   5   4      525.44      526.52     26.85 o
   5   5   4      739.84      726.21     33.47 o
   6   5   4     1335.38     1381.30     50.04 o
   7   5   4      717.63      688.00     33.31 o
   8   5   4       51.30       43.97     12.89 o
 -12   6   4       34.87        7.37     11.94 o
 -11   6   4     1647.45     1686.35     44.58 o
 -10   6   4       78.70       77.18      9.92 o
  -9   6   4      249.72      197.59     12.09 o
  -8   6   4     1603.78     1667.18     35.10 o
  -7   6   4      468.47      475.13     16.03 o
  -6   6   4     1795.03     1795.32     26.10 o
  -5   6   4       53.28       50.46      7.09 o
  -4   6   4     4075.38     3878.47     45.14 o
  -3   6   4      897.10      790.84     17.16 o
  -2   6   4      248.77      269.36      9.68 o
  -1   6   4     5851.96     5851.39     72.09 o
   0   6   4     1248.15     1291.48     26.97 o
   1   6   4     6988.23     6540.53    131.88 o
   2   6   4      416.07      412.49     12.61 o
   3   6   4     3936.79     3936.25     71.50 o
   4   6   4     4652.71     4555.39     93.44 o
   5   6   4       30.06       38.23     11.73 o
   6   6   4      135.92      178.83     26.98 o
   7   6   4       24.40       26.06     12.05 o
   8   6   4     1561.61     1469.32     54.34 o
 -12   7   4        0.87       -0.23     13.41 o
 -11   7   4       37.43       48.48     12.98 o
 -10   7   4     1099.31     1110.11     28.45 o
  -9   7   4     2194.04     2358.19     46.60 o
  -8   7   4        3.02        8.57      6.46 o
  -7   7   4        6.07       18.24      6.19 o
  -6   7   4    16951.66    17178.58    174.29 o
  -5   7   4      804.90      783.65     17.48 o
  -4   7   4        1.76       17.84      4.33 o
  -3   7   4     7566.36     7667.33     77.30 o
  -2   7   4      519.64      572.84     14.79 o
  -1   7   4     7415.58     7322.00    112.59 o
   0   7   4      745.55      681.98     20.22 o
   1   7   4     7791.50     7790.83     97.08 o
   2   7   4      997.15      933.24     24.18 o
   3   7   4     1994.44     1937.58     48.85 o
   4   7   4     2485.05     2555.50     68.69 o
   5   7   4       17.84       12.60     10.95 o
   6   7   4     5168.25     5405.55    122.11 o
   7   7   4       81.17       67.91     15.60 o
 -12   8   4      611.11      649.08     43.60 o
 -11   8   4     1513.13     1483.17     44.75 o
 -10   8   4      218.42      240.37     17.64 o
  -9   8   4        0.26        6.52      7.47 o
  -8   8   4     2815.99     2809.19     54.72 o
  -7   8   4       45.22       36.07      7.53 o
  -6   8   4      484.90      478.06     12.51 o
  -5   8   4     4613.17     4655.97     54.84 o
  -4   8   4     4592.92     4540.04     78.01 o
  -3   8   4     3837.73     3852.72     44.72 o
  -2   8   4       16.30       21.13      4.96 o
  -1   8   4    10236.60    10412.33    130.07 o
   0   8   4     1661.89     1651.04     34.75 o
   1   8   4      455.77      453.02     19.87 o
   2   8   4      744.76      666.20     27.34 o
   3   8   4      686.74      639.57     28.33 o
   4   8   4      903.38      818.49     38.78 o
   5   8   4       40.86       40.35     13.38 o
   6   8   4     1200.21     1114.87     50.91 o
 -11   9   4      220.08      183.02     19.68 o
 -10   9   4     1410.39     1298.89     44.37 o
  -9   9   4       82.92       79.24     10.26 o
  -8   9   4      583.57      577.91     24.18 o
  -7   9   4        3.27        5.16      5.49 o
  -6   9   4     7394.32     7454.67    122.35 o
  -5   9   4        1.64        6.96      4.10 o
  -4   9   4      313.61      294.46     11.43 o
  -3   9   4     4353.46     4527.14     62.20 o
  -2   9   4      182.39      188.99      9.97 o
  -1   9   4      478.10      448.40     17.98 o
   0   9   4       16.23       12.89      5.91 o
   1   9   4     2174.89     2132.55     55.23 o
   2   9   4      374.87      377.48     21.68 o
   3   9   4       83.89       96.56     13.97 o
   4   9   4     3998.72     4210.77     99.37 o
   5   9   4       83.87       58.50     16.43 o
   6   9   4       54.06       37.93     20.86 o
 -11  10   4       22.13       11.62     14.82 o
 -10  10   4        2.16       -1.33     13.39 o
  -9  10   4      642.08      577.75     28.51 o
  -8  10   4       78.29       66.27      9.30 o
  -7  10   4       12.26        2.22      7.01 o
  -6  10   4      668.42      721.10     23.08 o
  -5  10   4     3361.84     3465.91     49.29 o
  -4  10   4        0.21       -3.83      5.68 o
  -3  10   4      112.43      103.87      6.81 o
  -2  10   4      165.29      179.38     10.31 o
  -1  10   4      778.76      750.20     24.39 o
   0  10   4      292.96      279.83     15.32 o
   1  10   4      597.82      585.40     27.00 o
   2  10   4     4144.53     4025.21     81.30 o
   3  10   4       39.90       30.89     11.80 o
   4  10   4      669.35      651.71     38.99 o
   5  10   4      595.66      608.16     38.56 o
 -11  11   4        8.74       -1.04     14.71 o
 -10  11   4        4.14       -3.32     14.00 o
  -9  11   4      304.68      302.52     28.03 o
  -8  11   4     1365.48     1391.73     52.09 o
  -7  11   4     2483.65     2583.62     52.58 o
  -6  11   4      461.36      465.91     29.25 o
  -5  11   4     2791.09     2867.81     63.10 o
  -4  11   4     1908.51     1949.19     39.40 o
  -3  11   4      609.46      572.86     19.45 o
  -2  11   4       79.59       72.74      9.31 o
  -1  11   4     1518.27     1498.21     34.70 o
   0  11   4     1825.22     1900.39     50.40 o
   1  11   4      201.88      174.66     16.56 o
   2  11   4     1768.91     1802.42     53.69 o
   3  11   4      567.03      507.97     29.80 o
   4  11   4     1752.36     1783.50     66.15 o
 -10  12   4      749.45      710.72     41.05 o
  -9  12   4      694.04      722.37     40.72 o
  -8  12   4      239.46      238.40     24.87 o
  -7  12   4     4213.32     4496.70    101.07 o
  -6  12   4       22.24       23.17      9.32 o
  -5  12   4     1616.67     1618.34     41.24 o
  -4  12   4     1279.01     1308.69     33.23 o
  -3  12   4     1239.04     1275.06     31.11 o
  -2  12   4     2661.38     2721.43     55.86 o
  -1  12   4      148.34      131.58     14.60 o
   0  12   4     1441.76     1410.94     51.77 o
   1  12   4      532.43      541.93     29.01 o
   2  12   4     1669.99     1610.81     54.82 o
   3  12   4       92.37       99.63     15.96 o
  -9  13   4     1590.37     1582.96     60.95 o
  -8  13   4       61.76       93.23     32.10 o
  -7  13   4      609.53      578.74     34.95 o
  -6  13   4      435.64      443.68     26.21 o
  -5  13   4     1373.85     1340.41     53.22 o
  -4  13   4     1437.97     1386.19     43.57 o
  -3  13   4      290.54      299.39     17.48 o
  -2  13   4     1598.67     1578.43     48.05 o
  -1  13   4        4.24       -9.88     10.61 o
   0  13   4      532.05      523.17     32.92 o
   1  13   4      428.38      398.63     30.06 o
  -8  14   4        0.42        7.14     13.16 o
  -7  14   4     1181.88     1126.55     50.03 o
  -6  14   4       30.23       31.45     15.46 o
  -5  14   4        2.78      -20.48     13.65 o
  -4  14   4     2641.26     2669.98     86.66 o
  -3  14   4        2.29        1.24      9.77 o
  -2  14   4       71.54       63.91     15.22 o
  -1  14   4      495.06      449.27     28.07 o
   0  14   4       33.31       28.49     12.21 o
  -7  15   4      227.37      207.13     43.96 o
  -6  15   4      922.74      930.97     45.37 o
  -5  15   4        9.54       -0.56     13.82 o
  -4  15   4       31.85       60.65     22.87 o
  -3  15   4        0.79      -12.20     18.89 o
   2 -15   5      368.33      374.72     26.63 o
   3 -15   5      395.57      356.72     29.80 o
   4 -15   5      881.97      891.42     54.00 o
   5 -15   5        9.28        2.93     11.66 o
   6 -15   5        3.55      -17.30     12.12 o
  -1 -14   5       44.64       56.29     20.88 o
   0 -14   5      725.04      690.40     43.32 o
   1 -14   5      175.89      146.18     16.66 o
   2 -14   5      371.71      354.08     24.62 o
   3 -14   5      594.65      624.28     31.98 o
   4 -14   5      154.79      174.91     18.27 o
   5 -14   5     3632.37     3945.46     78.54 o
   6 -14   5        0.16        3.48     11.51 o
   7 -14   5      189.00      168.82     16.53 o
   8 -14   5      201.57      171.49     18.85 o
  -2 -13   5     2331.94     2370.41     86.89 o
  -1 -13   5      180.05      169.30     20.03 o
   0 -13   5      747.31      820.06     38.31 o
   1 -13   5     1090.84     1087.18     40.54 o
   2 -13   5      622.13      579.86     40.18 o
   3 -13   5     3849.87     4087.54     83.87 o
   4 -13   5        0.14        4.84     14.22 o
   5 -13   5      212.86      193.19     16.82 o
   6 -13   5      472.13      458.03     24.82 o
   7 -13   5      456.54      468.42     25.35 o
   8 -13   5       53.26       46.48     15.10 o
   9 -13   5      260.81      242.44     24.69 o
  -3 -12   5      190.71      207.86     27.55 o
  -2 -12   5      157.09      167.39     22.73 o
  -1 -12   5      300.55      295.02     47.81 o
   0 -12   5     1589.87     1677.92     48.10 o
   1 -12   5     2514.59     2562.85     54.87 o
   2 -12   5      166.29      171.99     14.46 o
   3 -12   5     2920.08     2873.49     65.52 o
   4 -12   5      592.50      572.53     31.43 o
   5 -12   5     2447.43     2398.27     60.50 o
   6 -12   5        8.18       11.46     11.47 o
   7 -12   5      202.28      211.75     16.78 o
   8 -12   5      491.84      459.56     25.00 o
   9 -12   5       34.18      -13.81     10.77 o
  -5 -11   5        0.08       48.00     25.25 o
  -4 -11   5       33.86       50.47     14.49 o
  -3 -11   5      254.10      230.13     22.26 o
  -2 -11   5     1549.78     1523.92     51.39 o
  -1 -11   5      566.41      545.34     29.38 o
   0 -11   5        3.85        5.65      8.45 o
   1 -11   5     2986.56     3033.08     57.82 o
   2 -11   5        0.06       -6.89      7.69 o
   3 -11   5       79.73       84.60      9.22 o
   4 -11   5      350.14      305.15     22.24 o
   5 -11   5      440.00      433.51     23.73 o
   6 -11   5        2.94       14.64      8.13 o
   7 -11   5      117.66       85.59     11.91 o
   8 -11   5     3077.95     3031.37     64.52 o
   9 -11   5       18.61        5.72     11.58 o
  10 -11   5      448.42      473.46     42.60 o
  -6 -10   5      217.81      214.41     34.65 o
  -5 -10   5      652.21      727.11     45.11 o
  -4 -10   5      681.31      667.45     36.16 o
  -3 -10   5      377.06      388.86     22.26 o
  -2 -10   5      485.45      464.76     23.13 o
  -1 -10   5     1762.75     1855.44     45.58 o
   0 -10   5       14.90        9.22      5.60 o
   1 -10   5     1460.39     1424.78     35.89 o
   2 -10   5      383.21      362.39     16.88 o
   3 -10   5     3875.97     4188.60     57.86 o
   4 -10   5      512.26      485.24     26.37 o
   5 -10   5      343.38      348.49     18.77 o
   6 -10   5     3207.81     3250.25     63.56 o
   7 -10   5      225.34      226.60     16.77 o
   8 -10   5      665.37      641.05     27.82 o
   9 -10   5      266.22      255.30     18.56 o
  10 -10   5     1950.41     1881.92     57.93 o
  -6  -9   5      583.20      538.21     35.57 o
  -5  -9   5      269.08      261.16     24.40 o
  -4  -9   5     1632.87     1585.55     46.13 o
  -3  -9   5     5525.46     5469.48    140.61 o
  -2  -9   5      116.10      125.44     12.37 o
  -1  -9   5     1626.19     1628.38     37.32 o
   0  -9   5      274.08      310.09     14.78 o
   1  -9   5     5310.92     5387.03     79.78 o
   2  -9   5      863.27      852.82     26.61 o
   3  -9   5     1582.71     1571.08     32.07 o
   4  -9   5    10582.62    10777.48    128.73 o
   5  -9   5      511.15      499.53     21.29 o
   6  -9   5      112.09      128.65     12.60 o
   7  -9   5      524.65      474.04     22.23 o
   8  -9   5     3398.01     3522.15     66.99 o
   9  -9   5       87.38       91.95     12.66 o
  10  -9   5        0.37       -3.77     12.06 o
  11  -9   5     1238.96     1396.31     65.76 o
  -7  -8   5      205.50      211.43     25.66 o
  -6  -8   5     2409.07     2347.12     72.14 o
  -5  -8   5     1781.94     1855.86     60.46 o
  -4  -8   5       14.05       15.19     10.95 o
  -3  -8   5     2796.13     2763.98     60.07 o
  -2  -8   5       60.75       63.72      9.05 o
  -1  -8   5     3628.42     3525.87     65.34 o
   0  -8   5       20.94       17.95      5.69 o
   1  -8   5     9903.49    10037.60    105.54 o
   2  -8   5    10162.07    10353.57    181.91 o
   3  -8   5     4238.27     4129.51     57.66 o
   4  -8   5       83.79       93.30      8.19 o
   5  -8   5     1049.10     1057.91     29.78 o
   6  -8   5     2774.37     2736.68     52.63 o
   7  -8   5      179.86      157.85     13.03 o
   8  -8   5      796.33      852.53     30.02 o
   9  -8   5     1666.90     1717.50     44.68 o
  10  -8   5      262.42      281.80     26.24 o
  11  -8   5       70.79       64.29     15.28 o
  -8  -7   5     1620.31     1572.25     55.62 o
  -7  -7   5      401.91      328.20     27.18 o
  -6  -7   5        0.72       12.58     12.11 o
  -5  -7   5     3253.81     3155.29     92.48 o
  -4  -7   5     1103.38     1106.85     35.00 o
  -3  -7   5     4743.69     4842.24     71.52 o
  -2  -7   5      533.57      553.94     21.28 o
  -1  -7   5     2817.45     2671.77     45.37 o
   0  -7   5     6977.15     7060.56    123.53 o
   1  -7   5       39.78       31.29      3.81 o
   2  -7   5     3134.12     3157.42     52.33 o
   3  -7   5      674.33      770.11     15.81 o
   4  -7   5     4018.89     3790.97     59.51 o
   5  -7   5     1407.39     1367.14     26.54 o
   6  -7   5     1535.97     1538.51     36.62 o
   7  -7   5     2293.57     2244.33     47.16 o
   8  -7   5       43.89       63.80     10.29 o
   9  -7   5      925.56      940.42     31.97 o
  10  -7   5       35.60       33.89     15.90 o
  11  -7   5      450.65      434.36     31.44 o
  -8  -6   5       10.43       21.86     13.41 o
  -7  -6   5     3167.18     3220.64     84.30 o
  -6  -6   5        6.87       11.60     11.90 o
  -5  -6   5     1376.66     1380.97     39.45 o
  -4  -6   5     1490.67     1441.76     51.79 o
  -3  -6   5     2744.00     2661.73     56.10 o
  -2  -6   5     3513.78     3651.04     48.41 o
  -1  -6   5      296.92      262.12     11.00 o
   0  -6   5     2311.18     2083.01     37.37 o
   1  -6   5       45.03       58.37      5.48 o
   2  -6   5     1608.25     1467.49     26.64 o
   3  -6   5     1176.13     1109.87     24.49 o
   4  -6   5     3497.68     3536.75     51.63 o
   5  -6   5     8506.57     8439.40     89.27 o
   6  -6   5     1506.31     1494.11     31.20 o
   7  -6   5       22.59       31.39      6.44 o
   8  -6   5        1.66       -2.46      7.45 o
   9  -6   5       90.04      117.92     13.50 o
  10  -6   5       88.93       91.14     15.57 o
  11  -6   5     1551.85     1573.53    110.18 o
  -9  -5   5      927.76      908.42     40.93 o
  -8  -5   5       32.62        7.94     10.84 o
  -7  -5   5      707.64      658.10     31.47 o
  -6  -5   5       17.73       24.77      9.61 o
  -5  -5   5     7782.97     7877.21    182.91 o
  -4  -5   5      254.17      235.02     14.76 o
  -3  -5   5      920.34      999.29     21.07 o
  -2  -5   5    12530.84    12051.29    145.09 o
  -1  -5   5        9.14        6.66      4.07 o
   0  -5   5     1149.87     1301.90     30.00 o
   1  -5   5      225.30      199.54      9.57 o
   2  -5   5    27376.52    28763.80    232.86 o
   3  -5   5      676.19      593.80     17.25 o
   4  -5   5       62.12      100.13      5.51 o
   5  -5   5     7365.55     7336.62    111.22 o
   6  -5   5      598.22      619.66     17.92 o
   7  -5   5     1553.82     1560.30     41.22 o
   8  -5   5       82.67      100.89     10.65 o
   9  -5   5     2422.18     2446.41     47.86 o
  10  -5   5      161.96      140.40     14.99 o
  11  -5   5      135.33      176.00     32.77 o
  -9  -4   5      185.62      189.48     22.21 o
  -8  -4   5      145.67      145.43     16.41 o
  -7  -4   5     3550.46     3368.87     72.36 o
  -6  -4   5      486.94      502.29     22.79 o
  -5  -4   5     3680.68     3631.57     64.76 o
  -4  -4   5     6835.39     6581.32     93.91 o
  -3  -4   5      618.43      558.36     16.91 o
  -2  -4   5      394.70      461.34     12.23 o
  -1  -4   5     3046.44     3285.42     84.60 o
   0  -4   5    28789.89    28957.50    438.68 o
   1  -4   5      323.26      463.10      8.21 o
   2  -4   5     1910.86     1873.81     22.04 o
   3  -4   5    19273.00    19182.72    262.75 o
   4  -4   5     4069.64     4196.59     41.90 o
   5  -4   5     2687.51     2714.66     31.06 o
   6  -4   5       20.99       30.19      4.23 o
   7  -4   5     5003.19     5009.43     62.95 o
   8  -4   5       37.89       72.57      8.16 o
   9  -4   5        2.46        2.34      8.88 o
  10  -4   5     2143.22     2083.69     62.02 o
  11  -4   5      120.16      105.62     20.82 o
 -10  -3   5      131.20      128.81     16.41 o
  -9  -3   5     1257.58     1245.40     44.65 o
  -8  -3   5       91.95      106.73     14.64 o
  -7  -3   5     6850.71     6848.53    110.03 o
  -6  -3   5      920.22      900.18     26.93 o
  -5  -3   5     3654.42     3658.21     54.30 o
  -4  -3   5      434.82      453.92     12.94 o
  -3  -3   5      114.61      150.20      7.34 o
  -2  -3   5     7620.33     7656.03     88.15 o
  -1  -3   5     1473.10     1737.78     28.89 o
   0  -3   5    10294.59    10583.80    130.43 o
   1  -3   5    15231.83    15681.72    179.77 o
   2  -3   5     5596.42     5708.26    109.09 o
   3  -3   5       90.02       73.04      3.39 o
   4  -3   5     2893.47     3173.70     43.92 o
   5  -3   5     7991.85     7486.52     73.06 o
   6  -3   5        9.78       18.95      4.31 o
   7  -3   5      171.61      210.76     10.10 o
   8  -3   5     2798.46     2838.99     50.33 o
   9  -3   5       16.48       34.72     10.74 o
  10  -3   5      315.39      229.23     25.28 o
  11  -3   5       29.70       36.48     21.94 o
 -10  -2   5       33.29       37.06     11.71 o
  -9  -2   5     2189.52     2199.87     58.28 o
  -8  -2   5     1361.15     1385.74     42.91 o
  -7  -2   5       11.99       19.78      6.95 o
  -6  -2   5      675.31      720.17     19.34 o
  -5  -2   5     1669.59     1763.38     32.28 o
  -4  -2   5     5959.71     6204.71    102.70 o
  -3  -2   5      444.52      498.76     11.98 o
  -2  -2   5    12972.93    12574.08    170.11 o
  -1  -2   5    24959.21    25212.62    252.42 o
   0  -2   5     4054.28     4511.24     78.09 o
   1  -2   5     1674.60     1693.14     32.87 o
   2  -2   5     1516.87     1808.09     30.61 o
   3  -2   5    13921.41    13713.94    112.00 o
   4  -2   5     1633.52     1785.28     23.48 o
   5  -2   5     3501.17     3510.99     39.39 o
   6  -2   5     5403.32     5388.93     56.27 o
   7  -2   5      419.57      435.89     15.15 o
   8  -2   5      177.80      199.74     13.14 o
   9  -2   5      196.58      203.32     17.04 o
  10  -2   5     1695.12     1826.99     60.05 o
  11  -2   5       11.77        6.26     19.87 o
 -11  -1   5     1036.79     1025.20     71.57 o
 -10  -1   5      535.18      525.07     32.95 o
  -9  -1   5       11.69       24.68     10.47 o
  -8  -1   5     2014.83     1997.81     43.85 o
  -7  -1   5      791.03      777.33     21.46 o
  -6  -1   5     2439.48     2393.42     38.67 o
  -5  -1   5     2053.22     2110.89     37.39 o
  -4  -1   5    14443.18    14049.27    135.01 o
  -3  -1   5     8721.68     8610.04     93.88 o
  -2  -1   5       52.48       94.44      4.84 o
  -1  -1   5     5082.93     5571.13     82.30 o
   0  -1   5    23496.14    22991.35    280.99 o
   1  -1   5      771.94      682.34      7.93 o
   2  -1   5     1050.06     1147.81     13.12 o
   3  -1   5    18818.33    18351.21    194.35 o
   4  -1   5     6659.04     6277.47     60.89 o
   5  -1   5     1049.88     1036.54     22.41 o
   6  -1   5       37.88       55.70      6.54 o
   7  -1   5      208.43      227.09     12.12 o
   8  -1   5     2362.46     2416.81     54.35 o
   9  -1   5       34.50       41.53     13.13 o
  10  -1   5     1132.96     1241.16     44.42 o
 -11   0   5      122.74      114.87     24.11 o
 -10   0   5     1552.08     1476.09     53.59 o
  -9   0   5      497.96      473.44     24.28 o
  -8   0   5      879.71      840.17     23.68 o
  -7   0   5      496.40      457.84     17.91 o
  -6   0   5    13729.23    13873.79    139.06 o
  -5   0   5     4413.98     4766.24     61.89 o
  -4   0   5      319.59      341.95     12.77 o
  -3   0   5     5100.45     4986.06     61.04 o
  -2   0   5     6788.77     6476.50     71.79 o
  -1   0   5    23674.64    24432.44    242.84 o
   0   0   5     4084.97     4387.49     59.23 o
   1   0   5    11991.66    11720.94    124.27 o
   2   0   5      337.68      331.00      8.75 o
   3   0   5      976.01     1048.23     18.78 o
   4   0   5     3036.80     3078.49     38.35 o
   5   0   5     4779.26     4502.13     57.83 o
   6   0   5     3332.73     3541.95     56.46 o
   7   0   5       45.08       60.67      8.45 o
   8   0   5     1693.08     1547.77     43.77 o
   9   0   5      265.23      296.17     24.34 o
  10   0   5      239.32      269.71     24.66 o
 -11   1   5      304.68      326.24     33.18 o
 -10   1   5       55.50       64.54     16.48 o
  -9   1   5      782.92      785.20     26.44 o
  -8   1   5     4401.28     4649.60     64.39 o
  -7   1   5       85.53       96.41      7.98 o
  -6   1   5     4056.04     4236.06     54.64 o
  -5   1   5     4287.93     4281.11     47.49 o
  -4   1   5    11846.41    12090.00    117.94 o
  -3   1   5      543.04      524.01      8.65 o
  -2   1   5       64.24       57.83      2.39 o
  -1   1   5    36108.79    34725.87    428.85 o
   0   1   5     6475.98     6835.17     70.34 o
   1   1   5     1696.78     1785.20     26.25 o
   2   1   5    10937.15    11349.76    145.11 o
   3   1   5    21865.45    21675.54    195.66 o
   4   1   5      186.87      195.04      8.17 o
   5   1   5     2042.48     2032.13     28.30 o
   6   1   5     6955.70     7038.55     93.36 o
   7   1   5     1672.89     1603.44     38.41 o
   8   1   5        0.27       -0.10      9.66 o
   9   1   5      775.29      733.08     37.83 o
  10   1   5      413.33      497.22     44.00 o
 -11   2   5      116.62      124.88     22.64 o
 -10   2   5     2528.04     2345.34     80.08 o
  -9   2   5       49.53       51.52      8.78 o
  -8   2   5     1522.51     1579.79     29.04 o
  -7   2   5      488.06      491.88     11.85 o
  -6   2   5     2625.06     2624.15     29.96 o
  -5   2   5     1234.79     1116.35     15.82 o
  -4   2   5      208.37      212.42      6.32 o
  -3   2   5    35320.56    34050.19    414.03 o
  -2   2   5      629.88      586.85      7.91 o
  -1   2   5     5595.04     5775.59     51.21 o
   0   2   5    22588.10    23004.34    187.11 o
   1   2   5     4638.50     4403.25     61.45 o
   2   2   5     1559.86     1598.83     24.86 o
   3   2   5       63.14       78.68      8.67 o
   4   2   5    20916.68    20170.96    207.94 o
   5   2   5       55.30       57.31      8.31 o
   6   2   5      349.48      340.89     17.39 o
   7   2   5     2182.05     2130.15     46.79 o
   8   2   5      712.77      644.52     30.25 o
   9   2   5      549.70      500.91     28.68 o
 -12   3   5      425.97      421.69     36.39 o
 -11   3   5       28.28        0.84     15.25 o
 -10   3   5     3373.26     3459.10     64.97 o
  -9   3   5      244.01      239.66     12.16 o
  -8   3   5     1211.64     1254.96     22.72 o
  -7   3   5     3980.48     4086.12     45.86 o
  -6   3   5     1968.02     1986.55     22.26 o
  -5   3   5    17642.17    16954.05    161.69 o
  -4   3   5      158.04      209.88      8.06 o
  -3   3   5     6310.87     6196.86     91.75 o
  -2   3   5     6183.35     6080.06     63.13 o
  -1   3   5     4613.20     4621.06     58.81 o
   0   3   5     1029.78     1224.80     21.06 o
   1   3   5    10208.22    10619.26    101.37 o
   2   3   5    35936.87    35362.12    784.76 o
   3   3   5      217.39      267.62     11.52 o
   4   3   5      192.65      225.49     15.62 o
   5   3   5     5797.73     5557.27    121.76 o
   6   3   5      153.38      146.84     14.10 o
   7   3   5      605.92      512.65     26.56 o
   8   3   5      835.29      837.47     36.23 o
   9   3   5      819.70      774.59     36.53 o
 -12   4   5     1994.08     1791.56     64.33 o
 -11   4   5     1005.53      971.72     34.47 o
 -10   4   5      534.90      571.09     20.56 o
  -9   4   5        1.57        6.22      6.12 o
  -8   4   5     3753.26     3695.04     53.54 o
  -7   4   5     5940.45     6065.02     65.86 o
  -6   4   5        0.74       12.26      2.29 o
  -5   4   5    18618.85    18412.27    267.28 o
  -4   4   5     3236.31     3420.43     39.15 o
  -3   4   5     6103.69     5933.52     54.03 o
  -2   4   5      737.97      784.38     11.91 o
  -1   4   5     7183.16     7389.60     97.27 o
   0   4   5    10877.83    10681.67    123.82 o
   1   4   5      196.36      172.21      9.84 o
   2   4   5     1956.77     1990.11     44.48 o
   3   4   5      262.95      332.60     14.04 o
   4   4   5     4969.51     4951.66    149.76 o
   5   4   5      136.36      114.35     14.39 o
   6   4   5      259.43      250.26     18.40 o
   7   4   5     2152.96     2098.07     57.13 o
   8   4   5      170.23      158.32     17.74 o
   9   4   5      240.07      183.14     21.74 o
 -12   5   5        9.09        7.50     16.42 o
 -11   5   5      107.27      105.74     11.21 o
 -10   5   5     2727.78     2634.32     43.62 o
  -9   5   5      841.55      831.86     21.92 o
  -8   5   5       11.10       26.03      5.40 o
  -7   5   5     4605.27     4531.78     67.22 o
  -6   5   5      831.56      884.93     18.60 o
  -5   5   5     3006.79     3165.70     39.70 o
  -4   5   5      665.70      846.56     14.52 o
  -3   5   5     4095.49     3912.45     42.47 o
  -2   5   5        7.49       26.55      4.82 o
  -1   5   5     3402.40     3450.93     47.79 o
   0   5   5     5164.71     4909.70     77.09 o
   1   5   5        5.01        9.67      7.31 o
   2   5   5      786.38      752.21     14.53 o
   3   5   5      583.85      568.91     22.67 o
   4   5   5     3071.79     3074.86     80.34 o
   5   5   5      191.46      184.24     18.07 o
   6   5   5       49.10       60.97     14.05 o
   7   5   5     2128.69     2131.29     59.73 o
   8   5   5      118.63       72.47     14.52 o
 -12   6   5      961.26      853.45     35.07 o
 -11   6   5      442.69      374.56     17.17 o
 -10   6   5      131.88      131.50     10.14 o
  -9   6   5     2757.10     2784.11     45.28 o
  -8   6   5        7.54       21.48      6.74 o
  -7   6   5        9.21       11.25      4.50 o
  -6   6   5      298.96      324.58     14.21 o
  -5   6   5    11509.29    11670.71    104.55 o
  -4   6   5      176.13      198.02      8.21 o
  -3   6   5      305.73      282.94      9.98 o
  -2   6   5    25991.70    26233.35    207.99 o
  -1   6   5      305.71      291.32     11.29 o
   0   6   5        0.56        2.76      5.75 o
   1   6   5      303.73      306.87     13.99 o
   2   6   5     9095.01     9190.02    195.26 o
   3   6   5     1999.49     2089.79     46.87 o
   4   6   5        7.55       15.91     11.14 o
   5   6   5     4571.00     4375.96     96.54 o
   6   6   5       36.72       31.06     11.92 o
   7   6   5      494.63      550.70     31.38 o
   8   6   5       72.71       83.92     19.80 o
 -12   7   5      325.10      289.46     23.15 o
 -11   7   5     1398.83     1507.62     37.90 o
 -10   7   5        2.05       -1.80      7.75 o
  -9   7   5     2362.99     2408.22     63.82 o
  -8   7   5      686.24      705.37     24.93 o
  -7   7   5     3728.05     3776.92     58.59 o
  -6   7   5       23.82       31.43      5.89 o
  -5   7   5     3431.22     3300.51     39.69 o
  -4   7   5    12183.84    11755.32    118.00 o
  -3   7   5      470.05      543.74     15.32 o
  -2   7   5      635.83      647.95     14.94 o
  -1   7   5     1928.84     1894.24     50.00 o
   0   7   5    14242.02    13869.66    233.05 o
   1   7   5     1327.67     1300.53     29.97 o
   2   7   5      181.33      181.36     11.34 o
   3   7   5     7440.10     7204.47    111.97 o
   4   7   5        6.95        8.62     11.70 o
   5   7   5      335.93      330.14     26.17 o
   6   7   5      314.61      291.45     26.75 o
   7   7   5     1318.37     1324.04     50.48 o
 -12   8   5       40.66       39.41     18.00 o
 -11   8   5      591.63      556.61     30.89 o
 -10   8   5       50.66       50.10      9.22 o
  -9   8   5     1241.79     1336.62     34.16 o
  -8   8   5      275.26      228.39     14.90 o
  -7   8   5     3797.43     3925.25     75.45 o
  -6   8   5     7815.92     8138.99    122.08 o
  -5   8   5     2352.95     2324.27     32.74 o
  -4   8   5     1170.77     1110.99     21.97 o
  -3   8   5     3667.52     3678.00     69.67 o
  -2   8   5     8894.55     8718.98     89.99 o
  -1   8   5     1529.10     1475.33     30.25 o
   0   8   5     2125.97     2142.70     53.99 o
   1   8   5     3272.49     3292.61     54.97 o
   2   8   5     1705.58     1584.16     43.98 o
   3   8   5       48.00       55.13     10.92 o
   4   8   5      684.60      671.66     35.71 o
   5   8   5     1889.82     1873.38     64.17 o
   6   8   5      366.44      313.95     27.90 o
 -11   9   5     1614.10     1685.63     54.53 o
 -10   9   5        2.67       -1.24     12.91 o
  -9   9   5     3036.20     3068.04     61.18 o
  -8   9   5     1241.57     1170.94     33.99 o
  -7   9   5      290.43      271.33     14.35 o
  -6   9   5     1697.30     1732.28     29.16 o
  -5   9   5      291.44      278.76     10.34 o
  -4   9   5     5449.89     5637.16     65.85 o
  -3   9   5      508.31      471.87     13.90 o
  -2   9   5      285.59      262.95     12.86 o
  -1   9   5     4595.44     4631.13     64.25 o
   0   9   5      182.50      190.47     12.33 o
   1   9   5      119.23      129.04     13.44 o
   2   9   5      347.54      333.67     23.66 o
   3   9   5     1003.27      910.79     36.28 o
   4   9   5        1.28        2.63     12.20 o
   5   9   5      347.87      354.06     29.81 o
 -11  10   5      510.07      477.01     29.61 o
 -10  10   5     1103.05     1018.38     46.14 o
  -9  10   5      313.96      280.91     20.65 o
  -8  10   5      356.44      376.67     20.06 o
  -7  10   5      210.66      188.46     12.29 o
  -6  10   5      409.64      430.79     17.79 o
  -5  10   5      203.40      184.93     10.33 o
  -4  10   5     2925.06     2811.24     46.88 o
  -3  10   5     6803.20     7058.53     93.60 o
  -2  10   5       44.14       45.51      7.05 o
  -1  10   5        5.49       18.18      5.87 o
   0  10   5      616.82      576.07     22.09 o
   1  10   5        5.31       13.43     11.03 o
   2  10   5      667.55      561.20     30.57 o
   3  10   5     3255.87     3307.13     76.07 o
   4  10   5     1687.45     1619.66     85.37 o
   5  10   5      161.08      260.58     54.70 o
 -11  11   5       14.58        2.42     16.11 o
 -10  11   5     1312.40     1339.77     54.56 o
  -9  11   5       77.05       68.04     18.04 o
  -8  11   5       23.74       15.11     14.99 o
  -7  11   5        1.57       -1.38     11.50 o
  -6  11   5     5080.55     5237.66     75.44 o
  -5  11   5     1040.35     1002.73     28.33 o
  -4  11   5       73.67       96.66     10.85 o
  -3  11   5     3406.86     3506.55     53.50 o
  -2  11   5       21.37       25.09      6.83 o
  -1  11   5       75.11       73.08      9.86 o
   0  11   5      139.07      128.15     13.58 o
   1  11   5     3350.12     3486.14     75.17 o
   2  11   5      532.88      559.86     30.14 o
   3  11   5       36.83       34.23     14.39 o
   4  11   5      741.55      812.80     69.54 o
 -10  12   5       10.60       -1.73     13.80 o
  -9  12   5        0.89       13.09     16.54 o
  -8  12   5     2926.72     2985.10     81.65 o
  -7  12   5       24.32       13.78     15.30 o
  -6  12   5      362.24      369.11     20.25 o
  -5  12   5     3609.09     3841.30    104.47 o
  -4  12   5      509.43      479.12     20.03 o
  -3  12   5     2190.29     2110.14     44.65 o
  -2  12   5      294.28      334.36     19.01 o
  -1  12   5     3509.06     3646.22     77.05 o
   0  12   5       50.73       58.98     11.57 o
   1  12   5      114.24      120.80     15.41 o
   2  12   5     1961.11     2053.72     60.31 o
   3  12   5       25.93       29.69     15.01 o
  -9  13   5        8.76      -10.81     15.40 o
  -8  13   5      291.15      248.34     24.91 o
  -7  13   5      912.28      887.75     43.08 o
  -6  13   5     1022.34      949.64     37.40 o
  -5  13   5      621.29      639.74     29.72 o
  -4  13   5        3.01       -2.33      9.18 o
  -3  13   5     5200.60     5531.89     83.05 o
  -2  13   5       19.19       10.48      9.25 o
  -1  13   5      169.03      157.32     17.09 o
   0  13   5     1333.00     1330.14     49.10 o
   1  13   5       56.10       22.63     19.14 o
  -8  14   5      322.01      331.73     31.19 o
  -7  14   5      135.50      141.59     21.34 o
  -6  14   5        6.70       -4.54     11.04 o
  -5  14   5     1705.30     1668.80     57.92 o
  -4  14   5       20.15       29.13     12.36 o
  -3  14   5      128.58      136.98     15.55 o
  -2  14   5     1295.93     1310.45     42.72 o
  -1  14   5       96.96       82.40     14.21 o
   0  14   5       29.07       26.51     13.97 o
  -6  15   5       69.72       41.43     14.99 o
  -5  15   5     2166.91     2384.46     73.77 o
  -4  15   5      437.97      406.05     46.11 o
  -3  15   5      788.83      688.46     57.56 o
   2 -15   6      180.84      179.95     19.40 o
   3 -15   6      119.73      102.68     23.69 o
   4 -15   6     1212.08     1222.07     43.20 o
   5 -15   6       32.54       29.12     12.70 o
   0 -14   6       64.25       78.29     17.53 o
   1 -14   6        0.75      -12.10     12.24 o
   2 -14   6     2620.94     2669.89     68.85 o
   3 -14   6      105.14      118.22     16.53 o
   4 -14   6      140.49      146.05     15.57 o
   5 -14   6       32.04       29.82     11.53 o
   6 -14   6      745.61      724.80     32.47 o
   7 -14   6      463.51      403.78     24.92 o
  -2 -13   6      290.66      269.42     53.27 o
  -1 -13   6      255.71      263.62     27.20 o
   0 -13   6     2290.45     2292.31     59.95 o
   1 -13   6      295.43      318.29     22.41 o
   2 -13   6       80.72       80.34     13.15 o
   3 -13   6      597.32      543.39     28.94 o
   4 -13   6     4764.09     4944.03     94.78 o
   5 -13   6     2010.85     2023.20     57.69 o
   6 -13   6      141.30      131.40     14.79 o
   7 -13   6      543.30      612.91     37.07 o
   8 -13   6       29.14       33.97     11.19 o
  -3 -12   6      552.39      588.06     46.27 o
  -2 -12   6     2359.91     2278.07     81.28 o
  -1 -12   6      661.50      614.26     32.52 o
   0 -12   6        8.59        7.77      9.01 o
   1 -12   6      459.45      420.89     22.47 o
   2 -12   6     4921.98     5030.47     91.12 o
   3 -12   6     1529.83     1529.13     47.85 o
   4 -12   6      175.55      199.90     19.35 o
   5 -12   6     1760.74     1679.90     50.04 o
   6 -12   6       59.77       74.78     11.19 o
   7 -12   6      291.09      277.80     19.74 o
   8 -12   6        2.52        4.61      9.61 o
   9 -12   6      767.45      799.56     33.97 o
  -5 -11   6      678.48      703.11     57.06 o
  -4 -11   6     1787.38     1886.97     64.58 o
  -3 -11   6      119.07      116.77     20.27 o
  -2 -11   6       54.72       30.90      9.54 o
  -1 -11   6        1.43       -2.67      9.42 o
   0 -11   6     1539.34     1572.61     43.96 o
   1 -11   6      331.21      277.31     18.84 o
   2 -11   6     2549.56     2622.90     51.58 o
   3 -11   6     1587.89     1601.20     43.59 o
   4 -11   6     1158.64     1029.98     36.66 o
   5 -11   6       93.20       74.24     10.95 o
   6 -11   6      281.51      282.98     18.39 o
   7 -11   6     1642.68     1561.56     43.86 o
   8 -11   6      127.49      138.68     15.27 o
   9 -11   6     1098.69     1054.23     37.95 o
  10 -11   6     1388.70     1179.69     51.93 o
  -6 -10   6      142.98      133.80     22.11 o
  -5 -10   6       28.16       26.95     14.76 o
  -4 -10   6      764.18      735.20     38.12 o
  -3 -10   6        1.93        1.93     10.56 o
  -2 -10   6     1060.13     1063.32     35.81 o
  -1 -10   6        7.98       21.30      7.05 o
   0 -10   6     1150.80     1198.93     36.11 o
   1 -10   6     4173.67     4385.88     69.86 o
   2 -10   6      160.13      141.94     11.97 o
   3 -10   6     1144.85     1088.37     28.63 o
   4 -10   6       25.89       30.10     11.17 o
   5 -10   6     3822.45     3947.78     86.91 o
   6 -10   6       20.17       31.60      9.82 o
   7 -10   6      825.40      773.05     29.61 o
   8 -10   6     1347.95     1363.01     40.76 o
   9 -10   6      184.87      119.53     18.06 o
  10 -10   6      417.83      434.26     28.49 o
  -6  -9   6     1444.38     1536.36     59.70 o
  -5  -9   6      120.84      131.91     18.54 o
  -4  -9   6      886.38      796.00     38.37 o
  -3  -9   6      136.40      144.33     13.96 o
  -2  -9   6     3002.30     3052.41     60.96 o
  -1  -9   6      832.62      815.57     25.49 o
   0  -9   6      335.29      319.62     14.91 o
   1  -9   6     7430.49     7494.66    124.89 o
   2  -9   6     4075.26     4147.95     68.08 o
   3  -9   6     5816.57     5959.21    137.76 o
   4  -9   6      456.31      476.77     19.11 o
   5  -9   6     3458.31     3287.21     59.69 o
   6  -9   6     3178.98     3169.14     72.25 o
   7  -9   6      128.74      127.30     13.58 o
   8  -9   6      118.11       94.15     12.60 o
   9  -9   6      439.11      424.70     22.96 o
  10  -9   6     1654.60     1693.08     53.58 o
  -7  -8   6      579.49      540.58     36.14 o
  -6  -8   6       99.70      113.10     18.22 o
  -5  -8   6      187.18      141.28     18.38 o
  -4  -8   6     8430.71     8831.13    149.72 o
  -3  -8   6      277.57      275.59     17.37 o
  -2  -8   6       36.08       49.27      8.66 o
  -1  -8   6     5737.78     5869.21     80.12 o
   0  -8   6     3953.91     3970.46     58.90 o
   1  -8   6     5073.50     5234.64     73.58 o
   2  -8   6        5.89       12.68      5.75 o
   3  -8   6     8895.37     8965.51     88.41 o
   4  -8   6      682.11      641.63     21.85 o
   5  -8   6     2628.34     2469.76     53.07 o
   6  -8   6     2447.18     2521.35     50.67 o
   7  -8   6       65.78       72.76     10.21 o
   8  -8   6     2520.58     2428.46     53.10 o
   9  -8   6       81.37       71.38     11.08 o
  10  -8   6      617.59      606.75     42.86 o
  11  -8   6      267.74      262.60     25.50 o
  -8  -7   6       91.73      102.56     17.68 o
  -7  -7   6      174.68      140.09     18.56 o
  -6  -7   6     6520.36     6676.37    130.42 o
  -5  -7   6      123.42      153.93     17.78 o
  -4  -7   6       10.42       17.46      8.54 o
  -3  -7   6     4662.37     4347.35     66.62 o
  -2  -7   6      736.35      700.84     21.60 o
  -1  -7   6      720.96      631.62     19.75 o
   0  -7   6       52.70       61.34      6.79 o
   1  -7   6    15794.13    15865.62    181.97 o
   2  -7   6       18.35       20.35      3.38 o
   3  -7   6      368.34      350.06     21.89 o
   4  -7   6     9851.97    10134.39     98.33 o
   5  -7   6      366.23      379.92     13.28 o
   6  -7   6     1782.85     1761.13     39.87 o
   7  -7   6       22.82       29.22      7.97 o
   8  -7   6     2093.56     2121.37     47.90 o
   9  -7   6      137.80      149.15     13.90 o
  10  -7   6      122.98      124.51     21.69 o
  11  -7   6      558.26      503.10     34.20 o
  -8  -6   6     1574.79     1517.24     52.45 o
  -7  -6   6        2.73       29.38     13.11 o
  -6  -6   6     1050.62     1068.34     44.03 o
  -5  -6   6     2702.25     2734.31     68.31 o
  -4  -6   6     1195.82     1156.71     34.52 o
  -3  -6   6       10.13       11.25      3.70 o
  -2  -6   6      631.76      565.15     18.28 o
  -1  -6   6     9358.68     9626.32    116.23 o
   0  -6   6     5444.75     5665.26     76.49 o
   1  -6   6      930.93      944.46     17.06 o
   2  -6   6     3274.57     3246.76     32.18 o
   3  -6   6       44.56       39.85      4.94 o
   4  -6   6      347.60      388.53     10.83 o
   5  -6   6       92.97       69.68      5.50 o
   6  -6   6     9377.01     9410.59    113.56 o
   7  -6   6      878.88      890.31     26.49 o
   8  -6   6      191.24      190.56     16.02 o
   9  -6   6      653.43      641.63     28.35 o
  10  -6   6      424.54      394.48     32.22 o
  11  -6   6      124.91      108.01     21.42 o
  -9  -5   6       54.84       45.06     12.52 o
  -8  -5   6     1895.42     1896.10     56.69 o
  -7  -5   6     1788.38     1757.52     51.74 o
  -6  -5   6      834.59      843.21     37.27 o
  -5  -5   6      624.59      611.91     30.45 o
  -4  -5   6      550.71      499.16     21.18 o
  -3  -5   6    11926.17    12291.85    139.94 o
  -2  -5   6     6385.79     6209.14     92.08 o
  -1  -5   6     6887.15     6404.83     76.57 o
   0  -5   6     1175.15     1194.91     23.24 o
   1  -5   6     3328.92     3649.15     55.90 o
   2  -5   6     2975.09     3293.31     41.50 o
   3  -5   6     3628.06     3595.30     51.08 o
   4  -5   6    25023.71    25571.90    245.85 o
   5  -5   6     2479.91     2515.77     33.58 o
   6  -5   6     1038.30      944.73     22.55 o
   7  -5   6      124.41      152.93     13.06 o
   8  -5   6     2527.70     2552.09     47.15 o
   9  -5   6        5.43        5.80      7.09 o
  10  -5   6      394.75      442.83     25.67 o
  11  -5   6     1835.92     1698.28     97.47 o
  -9  -4   6      487.77      455.50     31.71 o
  -8  -4   6        2.24        3.80     10.84 o
  -7  -4   6      966.12      872.37     34.43 o
  -6  -4   6     1832.30     1647.91     46.31 o
  -5  -4   6     5585.97     5295.13     84.21 o
  -4  -4   6        8.66       12.17      3.22 o
  -3  -4   6     8255.99     7903.75    138.24 o
  -2  -4   6       44.08       55.85      4.79 o
  -1  -4   6      782.55      711.97     14.15 o
   0  -4   6     1084.77     1105.99     20.68 o
   1  -4   6    21108.37    21383.81    295.21 o
   2  -4   6    12226.72    12607.42    148.14 o
   3  -4   6     2223.05     2403.06     42.94 o
   4  -4   6     8138.63     8181.08    115.25 o
   5  -4   6     4774.12     4945.08     50.03 o
   6  -4   6     2254.28     2256.84     31.73 o
   7  -4   6      357.58      348.34     15.61 o
   8  -4   6        0.91       13.96      6.85 o
   9  -4   6     2832.99     3121.68     61.51 o
  10  -4   6        2.92        5.28     11.23 o
  11  -4   6      198.57      161.70     71.84 o
 -10  -3   6        1.13        9.65     13.08 o
  -9  -3   6      497.48      520.19     29.15 o
  -8  -3   6     2273.99     2213.49     57.53 o
  -7  -3   6      450.99      467.16     21.02 o
  -6  -3   6      839.67      820.82     25.89 o
  -5  -3   6    13522.78    13500.75    192.61 o
  -4  -3   6      342.43      291.29      9.24 o
  -3  -3   6      105.72       91.35      4.89 o
  -2  -3   6     3574.27     3389.62     49.53 o
  -1  -3   6    19810.00    19640.46    157.40 o
   0  -3   6     1791.75     1647.39     21.25 o
   1  -3   6     3419.15     3401.14     38.78 o
   2  -3   6    27444.82    27458.93    502.02 o
   3  -3   6     1137.92     1079.11     21.73 o
   4  -3   6     2489.80     2371.14     29.67 o
   5  -3   6     2939.28     2854.79     35.64 o
   6  -3   6     1044.00     1016.21     20.36 o
   7  -3   6     3201.78     3225.52     43.67 o
   8  -3   6        9.34       12.85      7.53 o
   9  -3   6     2758.05     2777.83     71.15 o
  10  -3   6      506.27      469.23     35.69 o
  11  -3   6      778.54      701.46     72.29 o
 -10  -2   6      746.88      724.12     39.89 o
  -9  -2   6      152.37      155.44     16.05 o
  -8  -2   6      461.08      479.81     25.07 o
  -7  -2   6     3953.18     3819.87     64.13 o
  -6  -2   6      757.66      789.42     20.57 o
  -5  -2   6      122.52      139.68      9.20 o
  -4  -2   6    19391.61    19001.64    155.28 o
  -3  -2   6     4610.22     4495.33     50.47 o
  -2  -2   6    22219.76    22080.49    277.95 o
  -1  -2   6      959.66      995.59     13.36 o
   0  -2   6     3882.91     3859.84     57.50 o
   1  -2   6       42.78       84.18      3.44 o
   2  -2   6      612.53      633.65     10.68 o
   3  -2   6     8515.28     8545.09     83.00 o
   4  -2   6    11377.06    11197.83     92.64 o
   5  -2   6    10640.04    10309.44     89.55 o
   6  -2   6        3.01       19.81      4.71 o
   7  -2   6     2624.75     2718.85     42.24 o
   8  -2   6     1064.86     1053.45     28.72 o
   9  -2   6       85.05      106.53     13.96 o
  10  -2   6       13.39       36.96     13.01 o
 -11  -1   6      104.42      114.57     23.67 o
 -10  -1   6      114.86      116.19     18.74 o
  -9  -1   6     4084.64     4292.47     83.36 o
  -8  -1   6      189.91      146.07     12.54 o
  -7  -1   6     1549.00     1553.69     33.50 o
  -6  -1   6     1279.46     1303.66     28.72 o
  -5  -1   6     6824.38     6971.13     80.13 o
  -4  -1   6     2140.06     2097.35     30.21 o
  -3  -1   6      888.30      862.51     17.56 o
  -2  -1   6    40994.17    39354.41    577.96 o
  -1  -1   6    12133.31    12467.07    135.76 o
   0  -1   6     4065.59     4337.01     58.45 o
   1  -1   6     5185.33     5241.67     46.46 o
   2  -1   6     5938.43     5993.86     53.07 o
   3  -1   6    15131.10    15357.22    133.48 o
   4  -1   6     1069.07     1084.21     18.26 o
   5  -1   6     6730.88     6397.50     74.26 o
   6  -1   6       27.24       27.26      6.40 o
   7  -1   6      154.95      168.85     11.84 o
   8  -1   6       29.02       41.82      7.94 o
   9  -1   6     2133.45     2011.50     54.52 o
  10  -1   6      451.29      432.53     29.93 o
 -11   0   6     2288.17     2286.00     87.55 o
 -10   0   6       46.72       21.84     12.98 o
  -9   0   6     1218.24     1099.74     33.32 o
  -8   0   6      458.48      463.98     17.48 o
  -7   0   6     2930.16     2987.69     44.20 o
  -6   0   6        1.06       14.76      5.18 o
  -5   0   6     3509.95     3393.94     43.07 o
  -4   0   6    30567.29    30068.97    266.95 o
  -3   0   6      381.62      439.95      7.80 o
  -2   0   6      738.91      904.73      9.87 o
  -1   0   6        9.89       34.61      2.83 o
   0   0   6     2761.50     2959.65     32.94 o
   1   0   6     2830.99     2908.45     25.57 o
   2   0   6    11598.34    11655.12    153.30 o
   3   0   6    16891.61    16404.27    164.37 o
   4   0   6     1238.62     1313.71     22.44 o
   5   0   6      100.51      115.65      7.04 o
   6   0   6     2840.53     2775.46     45.35 o
   7   0   6     2039.93     2186.30     44.99 o
   8   0   6      484.62      443.28     23.56 o
   9   0   6      155.16      150.96     19.09 o
  10   0   6      862.68      864.28     42.35 o
 -11   1   6      947.09      898.89     52.63 o
 -10   1   6      209.02      173.57     19.10 o
  -9   1   6     1129.21     1171.62     37.70 o
  -8   1   6      548.78      559.06     18.04 o
  -7   1   6     3452.54     3456.44     50.31 o
  -6   1   6     2966.10     2999.39     37.11 o
  -5   1   6      194.38      219.07      8.89 o
  -4   1   6    12551.56    12612.79     97.78 o
  -3   1   6      574.33      657.66     11.43 o
  -2   1   6     5193.29     5058.37     52.38 o
  -1   1   6      582.98      584.02      6.94 o
   0   1   6     9699.29     9795.24    112.34 o
   1   1   6     5284.92     5115.11     57.00 o
   2   1   6      211.67      258.32      8.49 o
   3   1   6     4886.83     4788.27     60.24 o
   4   1   6      167.20      196.20     10.05 o
   5   1   6     7892.01     7904.90     87.10 o
   6   1   6       24.32       13.89      7.09 o
   7   1   6        1.97        5.89      9.43 o
   8   1   6     4168.97     4212.03     82.38 o
   9   1   6       24.32       34.86     16.88 o
  10   1   6       58.73       78.14     15.30 o
 -11   2   6      128.05      151.66     23.31 o
 -10   2   6      224.12      174.25     18.04 o
  -9   2   6     2393.41     2316.39     44.00 o
  -8   2   6      537.74      510.99     15.56 o
  -7   2   6        3.12       21.33      4.64 o
  -6   2   6     8483.90     8399.82     87.50 o
  -5   2   6        5.12       19.98      2.74 o
  -4   2   6     4300.72     4233.64     51.76 o
  -3   2   6     5106.95     5355.63     68.58 o
  -2   2   6      734.01      750.93      9.98 o
  -1   2   6    31530.90    31407.87    465.42 o
   0   2   6    13639.84    14219.52    114.40 o
   1   2   6    11651.96    11494.31    156.25 o
   2   2   6      342.22      378.14      8.61 o
   3   2   6    11798.91    11553.26    139.71 o
   4   2   6     2025.75     2124.99     39.87 o
   5   2   6     2172.45     2270.09     44.00 o
   6   2   6    10934.86    11381.80    160.28 o
   7   2   6      368.91      304.31     20.98 o
   8   2   6      345.15      329.05     22.60 o
   9   2   6       34.09        7.42     11.43 o
 -12   3   6      249.06      227.95     27.36 o
 -11   3   6     1396.07     1520.80     66.07 o
 -10   3   6     1036.49      980.54     32.45 o
  -9   3   6      391.11      384.98     15.31 o
  -8   3   6     3103.71     3158.45     41.06 o
  -7   3   6     1045.58     1139.94     19.55 o
  -6   3   6       50.28       70.00      4.10 o
  -5   3   6     4050.57     4291.44     52.88 o
  -4   3   6    26069.01    25145.85    198.82 o
  -3   3   6    18984.39    19286.76    153.59 o
  -2   3   6     3585.27     4001.46     36.54 o
  -1   3   6    49990.82    50268.89    472.66 o
   0   3   6     1917.23     1983.67     30.14 o
   1   3   6    12021.80    12076.47    124.29 o
   2   3   6      193.09      197.07     11.00 o
   3   3   6    14345.83    13948.12    150.10 o
   4   3   6     7952.51     7602.48    107.09 o
   5   3   6      250.12      281.41     15.96 o
   6   3   6     1126.01      972.36     36.15 o
   7   3   6       50.66       42.62     11.26 o
   8   3   6     2170.29     2213.88     60.34 o
   9   3   6       13.20       37.28     12.52 o
 -12   4   6       86.68      158.71     21.37 o
 -11   4   6      634.51      591.75     30.41 o
 -10   4   6     3530.96     3575.66     52.20 o
  -9   4   6      216.28      225.49     11.78 o
  -8   4   6      104.30      130.13      9.53 o
  -7   4   6      314.83      333.80     12.71 o
  -6   4   6    12666.33    12503.03    113.10 o
  -5   4   6     5850.89     5825.85     54.38 o
  -4   4   6       86.01      129.54      5.96 o
  -3   4   6     2489.11     2146.02     35.94 o
  -2   4   6      154.31      121.01      4.48 o
  -1   4   6     1519.90     1394.83     21.34 o
   0   4   6       27.92       49.89      4.83 o
   1   4   6     9017.70     8792.82    153.38 o
   2   4   6      307.43      233.63     11.96 o
   3   4   6       14.44       21.36      5.89 o
   4   4   6     4854.65     4710.31     90.17 o
   5   4   6       17.74       18.29      9.11 o
   6   4   6     2101.85     2099.01     54.51 o
   7   4   6       24.44       27.14     12.24 o
   8   4   6      737.46      814.41     40.28 o
 -12   5   6     2119.00     1924.24     82.52 o
 -11   5   6      438.30      453.91     18.49 o
 -10   5   6      132.21      150.02     11.39 o
  -9   5   6      269.03      260.93     16.81 o
  -8   5   6     2383.64     2418.50     37.95 o
  -7   5   6     1085.59     1102.83     19.97 o
  -6   5   6     1989.90     2064.30     36.70 o
  -5   5   6     4302.29     4327.75     49.56 o
  -4   5   6      686.67      520.06     10.72 o
  -3   5   6      262.87      320.66      8.87 o
  -2   5   6      105.63       64.47      4.21 o
  -1   5   6    13250.34    13077.41    173.42 o
   0   5   6     1203.29     1174.34     27.37 o
   1   5   6     2549.56     2528.55     38.96 o
   2   5   6     2259.33     2133.51     30.08 o
   3   5   6     1629.84     1581.43     36.03 o
   4   5   6      135.91      123.33     14.55 o
   5   5   6      201.86      170.39     29.53 o
   6   5   6     4397.06     4359.26     86.79 o
   7   5   6      258.38      260.15     21.34 o
   8   5   6       67.19       83.30     15.27 o
 -12   6   6      550.80      562.37     26.30 o
 -11   6   6       13.93        3.12      6.80 o
 -10   6   6     2293.50     2195.12     39.36 o
  -9   6   6       14.85        3.78      7.22 o
  -8   6   6     2362.88     2271.48     43.13 o
  -7   6   6     4896.98     5053.53     64.57 o
  -6   6   6     1219.92     1198.26     22.93 o
  -5   6   6     2116.45     1986.06     43.27 o
  -4   6   6      409.56      446.93     11.93 o
  -3   6   6     8284.65     7844.35     82.70 o
  -2   6   6     1221.57     1318.75     21.46 o
  -1   6   6     1239.84     1147.80     23.95 o
   0   6   6    12983.91    12685.79    156.31 o
   1   6   6       11.84       15.71      5.79 o
   2   6   6      194.35      205.12     15.12 o
   3   6   6       16.99       -0.61      9.13 o
   4   6   6     6688.72     6826.11    124.06 o
   5   6   6      404.74      345.92     25.35 o
   6   6   6      152.59      157.77     19.78 o
   7   6   6     1593.47     1694.50     55.16 o
 -12   7   6      327.61      298.61     23.70 o
 -11   7   6      169.26      148.47     16.71 o
 -10   7   6      938.12      967.90     28.34 o
  -9   7   6     1436.78     1394.34     35.24 o
  -8   7   6     1743.12     1731.01     40.72 o
  -7   7   6     4384.31     4528.91     73.94 o
  -6   7   6     1599.43     1599.72     28.59 o
  -5   7   6     4428.25     4343.91     50.81 o
  -4   7   6      720.42      752.77     18.25 o
  -3   7   6    17365.42    17454.71    210.44 o
  -2   7   6    11652.05    11121.52    134.64 o
  -1   7   6     1212.39     1194.27     26.02 o
   0   7   6     1127.57     1192.58     28.43 o
   1   7   6      298.78      291.63     14.00 o
   2   7   6    10420.35    10690.92    128.50 o
   3   7   6      144.84      137.36     16.55 o
   4   7   6     3538.35     3458.39     83.83 o
   5   7   6     3398.43     3417.32     86.90 o
   6   7   6      946.39      930.49     45.87 o
   7   7   6       34.84       45.66     14.07 o
 -12   8   6     1833.12     1878.45     74.37 o
 -11   8   6       72.42       69.12     11.29 o
 -10   8   6      377.07      403.66     22.68 o
  -9   8   6     2332.31     2415.74     52.25 o
  -8   8   6      442.29      457.39     20.42 o
  -7   8   6     3015.49     3137.71     59.01 o
  -6   8   6      337.26      382.97     13.93 o
  -5   8   6    10304.14    10648.86     98.82 o
  -4   8   6     3233.56     3343.52     47.10 o
  -3   8   6     1142.14     1174.95     22.01 o
  -2   8   6     6395.61     6487.95     78.19 o
  -1   8   6       71.11       68.29      7.34 o
   0   8   6     9626.82     9747.56    140.57 o
   1   8   6       22.90       20.28      6.19 o
   2   8   6      808.02      696.97     34.00 o
   3   8   6     1887.07     1809.72     50.32 o
   4   8   6      164.89      163.47     19.34 o
   5   8   6       72.63       67.97     16.61 o
   6   8   6       89.34       94.33     18.76 o
 -11   9   6      815.80      776.76     36.58 o
 -10   9   6      873.53      845.89     33.02 o
  -9   9   6      795.86      805.96     33.58 o
  -8   9   6       55.37       52.70     11.24 o
  -7   9   6     4927.79     5195.23     83.46 o
  -6   9   6      195.10      158.94      8.62 o
  -5   9   6      131.89      128.42      8.95 o
  -4   9   6     4990.46     4912.32     60.55 o
  -3   9   6     2615.36     2603.22     36.98 o
  -2   9   6     6696.69     6605.47     81.89 o
  -1   9   6       56.59       61.12      7.65 o
   0   9   6      615.69      603.94     21.98 o
   1   9   6      473.48      524.25     24.95 o
   2   9   6      260.56      259.79     19.20 o
   3   9   6     2191.57     2030.89     55.98 o
   4   9   6      278.71      297.43     25.33 o
   5   9   6     1288.75     1265.33     54.91 o
 -11  10   6       11.24        6.15     11.59 o
 -10  10   6       66.61       93.35     18.52 o
  -9  10   6     1619.00     1493.50     54.62 o
  -8  10   6      553.08      583.55     27.92 o
  -7  10   6      342.78      320.22     20.51 o
  -6  10   6     1190.17     1207.35     30.27 o
  -5  10   6      719.72      683.79     23.45 o
  -4  10   6       17.40       21.92      4.89 o
  -3  10   6        6.55        7.45      5.34 o
  -2  10   6     6072.39     6239.20     81.22 o
  -1  10   6     1000.55      906.35     26.03 o
   0  10   6      395.99      391.81     18.63 o
   1  10   6      654.59      642.28     29.12 o
   2  10   6      974.90      953.46     37.46 o
   3  10   6        9.81       18.62     11.03 o
   4  10   6       17.02        2.03     19.20 o
 -11  11   6     1368.99     1313.94     72.53 o
 -10  11   6      193.92      220.26     24.31 o
  -9  11   6      533.76      549.02     34.37 o
  -8  11   6      522.41      486.96     26.37 o
  -7  11   6       66.62       65.84     11.37 o
  -6  11   6      289.32      322.53     18.34 o
  -5  11   6      239.79      239.13     14.99 o
  -4  11   6     5546.57     5622.49     76.91 o
  -3  11   6      739.65      715.14     23.31 o
  -2  11   6      933.79      968.51     27.80 o
  -1  11   6      258.76      281.78     15.52 o
   0  11   6     1457.99     1471.12     44.85 o
   1  11   6      149.18      161.02     15.88 o
   2  11   6     1404.36     1383.35     49.73 o
   3  11   6     3454.52     3594.93     83.54 o
 -10  12   6      257.79      271.84     30.74 o
  -9  12   6      208.36      179.67     21.73 o
  -8  12   6        5.03      -10.96     13.01 o
  -7  12   6      971.49      993.60     37.89 o
  -6  12   6     1837.65     1787.41     64.37 o
  -5  12   6       34.00       31.80     12.83 o
  -4  12   6     2613.69     2817.73     63.22 o
  -3  12   6     1630.54     1709.50     51.93 o
  -2  12   6     2988.22     3120.03     61.48 o
  -1  12   6        0.83      -21.57     16.43 o
   0  12   6        0.42        7.62      9.82 o
   1  12   6     2615.93     2715.55     68.42 o
   2  12   6        0.61        4.65     11.92 o
  -9  13   6     1096.35     1177.26     52.69 o
  -8  13   6      634.33      621.03     43.69 o
  -7  13   6      175.38      229.71     23.29 o
  -6  13   6     2443.85     2467.81     56.18 o
  -5  13   6      379.19      371.32     26.72 o
  -4  13   6      717.24      752.68     32.17 o
  -3  13   6      508.54      527.56     25.11 o
  -2  13   6      943.08      936.25     34.31 o
  -1  13   6     1457.50     1535.24     50.13 o
   0  13   6      145.86      144.34     19.89 o
   1  13   6      635.18      685.29     40.05 o
  -8  14   6      611.93      638.55     38.64 o
  -7  14   6       92.44       87.14     16.39 o
  -6  14   6        0.39      -14.79     13.70 o
  -5  14   6      915.97      955.46     43.62 o
  -4  14   6      460.77      448.21     29.65 o
  -3  14   6     1849.96     1927.34     64.17 o
  -2  14   6      265.92      258.44     19.77 o
  -1  14   6      749.30      780.81     37.41 o
  -6  15   6     1147.06     1139.26     58.95 o
  -5  15   6      491.32      475.63     33.20 o
  -4  15   6       44.95       21.79     26.74 o
   3 -15   7     1461.61     1418.43     47.06 o
   4 -15   7      329.32      311.01     24.57 o
   5 -15   7        1.46        3.59     12.17 o
   0 -14   7       62.85       27.15     22.02 o
   1 -14   7      804.60      837.02     36.92 o
   2 -14   7       58.08       32.34     13.78 o
   3 -14   7      978.75     1041.98     38.77 o
   4 -14   7     1705.36     1703.30     49.31 o
   5 -14   7      605.26      654.71     50.93 o
   6 -14   7       50.43       44.71     12.08 o
   7 -14   7      116.61      104.68     14.18 o
  -2 -13   7      142.10      171.03     25.43 o
  -1 -13   7     1612.95     1652.71     68.16 o
   0 -13   7        2.93        1.79      9.91 o
   1 -13   7     1600.09     1593.24     49.47 o
   2 -13   7     1797.61     1767.57     47.43 o
   3 -13   7     1455.67     1574.15     45.59 o
   4 -13   7      118.55      133.20     16.32 o
   5 -13   7       16.49       16.11     13.91 o
   6 -13   7     2164.96     2194.35     55.94 o
   7 -13   7      167.28      151.37     16.28 o
   8 -13   7       21.82       22.48     12.43 o
  -3 -12   7     2683.86     2973.20     98.03 o
  -2 -12   7       39.88       29.88     15.27 o
  -1 -12   7     1041.51     1034.11     42.36 o
   0 -12   7      957.83     1037.15     34.14 o
   1 -12   7      833.99      780.09     32.65 o
   2 -12   7     1032.24      976.35     33.10 o
   3 -12   7      964.75      934.79     36.33 o
   4 -12   7     4471.17     4471.56     87.76 o
   5 -12   7      190.20      186.34     17.54 o
   6 -12   7       84.60       79.15     12.19 o
   7 -12   7     1679.78     1703.07     55.19 o
   8 -12   7      190.63      187.09     16.98 o
   9 -12   7      165.69      134.25     17.53 o
  -4 -11   7       24.64       29.81     16.52 o
  -3 -11   7     2517.48     2632.07     87.83 o
  -2 -11   7       95.86      105.84     18.34 o
  -1 -11   7      459.08      487.82     27.23 o
   0 -11   7      790.20      766.12     27.82 o
   1 -11   7      236.00      243.99     16.34 o
   2 -11   7     1628.78     1672.55     51.37 o
   3 -11   7      142.54      150.23     13.23 o
   4 -11   7     2377.65     2277.61     56.50 o
   5 -11   7     1559.79     1458.64     45.42 o
   6 -11   7      209.32      246.52     18.08 o
   7 -11   7       95.20       82.32     12.89 o
   8 -11   7       30.15        7.92      9.44 o
   9 -11   7      619.84      635.52     30.13 o
  -5 -10   7     1867.95     1868.02     65.14 o
  -4 -10   7      267.84      277.90     24.21 o
  -3 -10   7       47.76       53.01     12.34 o
  -2 -10   7     2059.95     1999.72     64.86 o
  -1 -10   7       68.04       72.44      8.78 o
   0 -10   7      933.51      962.10     29.59 o
   1 -10   7      753.09      689.61     24.23 o
   2 -10   7     5058.79     5480.67     85.98 o
   3 -10   7      615.82      624.94     23.62 o
   4 -10   7       11.43       -6.91      8.83 o
   5 -10   7     3488.72     3351.71     63.31 o
   6 -10   7     1074.35     1012.93     33.08 o
   7 -10   7     2347.91     2289.53     52.87 o
   8 -10   7      226.99      215.54     17.99 o
   9 -10   7     1051.95      974.08     35.85 o
  10 -10   7       62.01       53.23     15.58 o
  -6  -9   7       69.67       57.22     15.02 o
  -5  -9   7      874.01      849.36     41.58 o
  -4  -9   7      146.37      170.67     18.42 o
  -3  -9   7     2513.05     2489.05     56.24 o
  -2  -9   7      168.98      170.45     13.92 o
  -1  -9   7       73.39       76.52      8.82 o
   0  -9   7     3951.43     4041.89     63.83 o
   1  -9   7     1053.17     1044.05     35.05 o
   2  -9   7     1067.70     1097.06     28.96 o
   3  -9   7      355.66      359.21     16.87 o
   4  -9   7     6157.19     6057.99     96.92 o
   5  -9   7     1365.15     1304.56     35.55 o
   6  -9   7        0.03      -13.29      9.14 o
   7  -9   7     3964.93     4038.19     72.07 o
   8  -9   7      198.11      186.59     15.99 o
   9  -9   7       82.46       72.70     12.58 o
  10  -9   7      447.32      460.67     25.40 o
  -7  -8   7     1648.71     1589.84     61.56 o
  -6  -8   7      190.96      201.15     22.41 o
  -5  -8   7     5200.66     5483.69    154.19 o
  -4  -8   7      125.12      108.78     16.39 o
  -3  -8   7      590.48      627.26     23.54 o
  -2  -8   7     6943.51     7248.88    120.65 o
  -1  -8   7       35.60       27.56      6.30 o
   0  -8   7     1035.62     1090.59     26.55 o
   1  -8   7      495.08      564.72     20.02 o
   2  -8   7     9701.14    10171.69    178.01 o
   3  -8   7       94.48      102.18      9.14 o
   4  -8   7      359.89      326.23     14.69 o
   5  -8   7     9776.85     9521.46    120.62 o
   6  -8   7      340.00      314.14     17.23 o
   7  -8   7      295.14      275.55     18.74 o
   8  -8   7      429.60      428.18     21.80 o
   9  -8   7      492.26      522.91     24.97 o
  10  -8   7        3.13        1.25     15.05 o
  -8  -7   7       17.40       29.02     13.63 o
  -7  -7   7      271.93      293.81     26.03 o
  -6  -7   7      257.34      301.34     26.19 o
  -5  -7   7     1581.88     1606.60     53.43 o
  -4  -7   7     3986.07     4011.31     74.82 o
  -3  -7   7      639.32      603.96     21.32 o
  -2  -7   7     3043.27     3004.58     50.45 o
  -1  -7   7     1109.12      998.95     26.82 o
   0  -7   7     6999.33     6948.49    141.29 o
   1  -7   7      123.32      136.71      7.01 o
   2  -7   7     1075.91     1030.16     16.62 o
   3  -7   7     5465.61     5391.49     67.58 o
   4  -7   7      288.67      313.80     19.29 o
   5  -7   7     1446.40     1397.15     34.07 o
   6  -7   7     2412.06     2438.03     48.61 o
   7  -7   7     1749.70     1725.96     41.42 o
   8  -7   7      249.90      220.25     16.06 o
   9  -7   7        1.38       -4.08      8.08 o
  10  -7   7     2166.87     2262.61     61.05 o
  11  -7   7      151.60      138.57     29.78 o
  -8  -6   7      780.73      735.19     36.63 o
  -7  -6   7     2062.07     2168.21     67.24 o
  -6  -6   7     2027.42     2123.66     63.34 o
  -5  -6   7     1220.03     1194.95     37.38 o
  -4  -6   7     4581.85     4496.95     77.87 o
  -3  -6   7     3174.75     3238.91     52.51 o
  -2  -6   7     2078.38     2046.32     35.29 o
  -1  -6   7       16.88       14.74      4.76 o
   0  -6   7     3957.39     3984.30     54.60 o
   1  -6   7     6469.82     6569.10    121.36 o
   2  -6   7      202.97      242.17      7.28 o
   3  -6   7     8777.06     8939.21    101.80 o
   4  -6   7     1907.61     1889.29     30.94 o
   5  -6   7     4350.01     4379.64     62.85 o
   6  -6   7        1.51        3.67      6.14 o
   7  -6   7     1265.55     1246.20     32.48 o
   8  -6   7     4450.38     4494.35     81.39 o
   9  -6   7      150.01      134.90     16.36 o
  10  -6   7      709.53      742.78     44.69 o
  11  -6   7        0.95      -19.20     16.78 o
  -9  -5   7      766.36      823.62     39.00 o
  -8  -5   7      544.09      494.16     28.79 o
  -7  -5   7      167.78      181.63     18.30 o
  -6  -5   7     3347.32     3416.95     78.36 o
  -5  -5   7     1197.54     1214.53     36.05 o
  -4  -5   7      614.04      559.35     24.86 o
  -3  -5   7     2269.18     2362.67     48.34 o
  -2  -5   7     2076.12     1890.04     36.80 o
  -1  -5   7    16123.51    16486.21    154.68 o
   0  -5   7     1254.09     1223.32     22.38 o
   1  -5   7     1420.46     1380.51     24.65 o
   2  -5   7       11.08       18.31      4.43 o
   3  -5   7     3386.32     3750.14     97.71 o
   4  -5   7      862.26      902.01     18.97 o
   5  -5   7     9290.04     9012.94     81.11 o
   6  -5   7     5999.96     6147.00     92.88 o
   7  -5   7      102.85       90.24      9.54 o
   8  -5   7     1294.23     1364.00     35.97 o
   9  -5   7      129.95      138.53     12.19 o
  10  -5   7      372.04      350.19     26.06 o
  11  -5   7       83.94      100.47     28.03 o
  -9  -4   7      508.30      481.07     28.98 o
  -8  -4   7     3144.76     3189.74     73.62 o
  -7  -4   7      159.58      125.60     13.87 o
  -6  -4   7        1.81       11.61      6.83 o
  -5  -4   7       14.17       23.23      5.32 o
  -4  -4   7    10064.24    10297.73    158.36 o
  -3  -4   7      721.20      625.50     15.64 o
  -2  -4   7     1394.33     1301.59     20.15 o
  -1  -4   7    28341.44    28995.73    268.70 o
   0  -4   7      115.16      110.11      5.55 o
   1  -4   7      101.38      131.27      5.34 o
   2  -4   7     2324.22     2379.65     35.61 o
   3  -4   7     9692.16     9168.49    217.12 o
   4  -4   7     3827.36     3998.34     46.48 o
   5  -4   7     1142.93     1120.92     18.60 o
   6  -4   7     4986.97     5184.26     62.40 o
   7  -4   7       79.12       90.28      8.22 o
   8  -4   7      283.50      265.66     15.12 o
   9  -4   7       55.77       58.71     11.19 o
  10  -4   7     1421.18     1479.90     54.59 o
  11  -4   7      621.00      600.07     73.50 o
 -10  -3   7     1036.83     1019.24     48.78 o
  -9  -3   7        0.13       11.69     10.96 o
  -8  -3   7        0.86        4.09      9.14 o
  -7  -3   7      209.18      224.77     16.33 o
  -6  -3   7     4645.03     4671.98     72.19 o
  -5  -3   7      197.41      190.81     14.41 o
  -4  -3   7     1860.00     2076.32     29.85 o
  -3  -3   7    11043.06    10341.57     95.72 o
  -2  -3   7     2980.44     2979.47     36.25 o
  -1  -3   7     2784.11     2963.85     36.65 o
   0  -3   7        8.52       12.52      2.19 o
   1  -3   7     9226.60     9385.99     99.93 o
   2  -3   7     5242.63     5713.93     63.10 o
   3  -3   7      219.16      173.36      6.45 o
   4  -3   7    21510.02    21518.64    271.10 o
   5  -3   7      489.86      503.55     13.15 o
   6  -3   7      377.30      399.64     12.79 o
   7  -3   7     3634.28     3719.63     52.81 o
   8  -3   7     3073.54     3185.28     64.40 o
   9  -3   7     1727.52     1843.95     57.01 o
  10  -3   7       57.44       94.27     19.17 o
 -10  -2   7      565.88      520.43     34.30 o
  -9  -2   7       26.23       28.93     12.13 o
  -8  -2   7     3697.82     3809.22     67.51 o
  -7  -2   7      272.83      236.26     14.73 o
  -6  -2   7     1680.34     1570.55     32.92 o
  -5  -2   7     7376.11     7200.98    107.44 o
  -4  -2   7      616.64      657.96     12.69 o
  -3  -2   7     8965.61     9352.27     93.22 o
  -2  -2   7     1311.23     1257.95     22.26 o
  -1  -2   7    31213.67    31100.24    375.56 o
   0  -2   7     4134.53     4318.22    118.29 o
   1  -2   7     5213.54     5427.11     68.62 o
   2  -2   7    17187.56    17197.33    127.70 o
   3  -2   7      436.84      499.12     13.54 o
   4  -2   7       97.97      120.53      6.94 o
   5  -2   7      183.21      182.35      8.28 o
   6  -2   7     2988.63     2892.55     39.65 o
   7  -2   7     2243.35     2245.42     38.18 o
   8  -2   7      717.57      757.00     24.82 o
   9  -2   7     2288.46     2340.29     66.42 o
  10  -2   7      130.44      111.50     17.04 o
 -11  -1   7        4.28       -8.94     16.34 o
 -10  -1   7     1630.26     1697.63     60.73 o
  -9  -1   7       17.58        7.71     10.06 o
  -8  -1   7     3134.94     3038.10     84.45 o
  -7  -1   7     1629.06     1622.58     32.95 o
  -6  -1   7      330.91      280.11     12.52 o
  -5  -1   7    13844.67    13449.16    143.50 o
  -4  -1   7      315.90      324.19     10.77 o
  -3  -1   7    37839.26    38388.42    332.60 o
  -2  -1   7     2859.96     2935.60     37.63 o
  -1  -1   7      629.28      705.74     14.03 o
   0  -1   7    29735.27    29268.64    399.41 o
   1  -1   7     3938.05     4142.46     37.73 o
   2  -1   7     4485.97     4668.70     53.46 o
   3  -1   7     2820.03     2806.51     34.62 o
   4  -1   7    18072.83    17646.62    146.90 o
   5  -1   7      261.20      266.52     11.15 o
   6  -1   7     1132.47     1174.61     25.54 o
   7  -1   7     4870.20     5153.25     66.39 o
   8  -1   7      217.60      204.47     14.48 o
   9  -1   7       26.18       54.21     11.39 o
  10  -1   7        6.10       15.77     12.21 o
 -11   0   7      125.55       95.80     22.31 o
 -10   0   7     2313.91     2560.27     73.30 o
  -9   0   7     1983.34     2072.91     52.73 o
  -8   0   7      156.17      124.13     11.99 o
  -7   0   7     1461.51     1441.35     30.22 o
  -6   0   7      777.07      759.36     19.80 o
  -5   0   7     5161.76     4985.46     55.38 o
  -4   0   7       60.96       67.25      5.20 o
  -3   0   7    10142.54    10286.75     94.71 o
  -2   0   7     2834.95     2952.34     29.00 o
  -1   0   7     4787.66     5228.32     72.10 o
   0   0   7     6609.90     6901.16     88.60 o
   1   0   7       30.11       23.55      1.92 o
   2   0   7     9034.00     9182.79    149.83 o
   3   0   7      178.10      203.66     10.14 o
   4   0   7     6850.33     7020.22     87.20 o
   5   0   7     2179.81     2072.31     36.23 o
   6   0   7      315.42      351.88     15.41 o
   7   0   7      305.41      308.72     20.50 o
   8   0   7        2.19        5.71      9.25 o
   9   0   7     1279.40     1371.73     56.59 o
  10   0   7        0.16       -6.72     13.80 o
 -11   1   7      496.77      488.33     38.99 o
 -10   1   7       14.10       -3.99     14.15 o
  -9   1   7     1071.19      978.52     34.65 o
  -8   1   7      180.75      180.51     10.17 o
  -7   1   7      601.19      574.58     16.50 o
  -6   1   7     1056.64     1061.67     17.99 o
  -5   1   7    13163.96    13184.00    106.28 o
  -4   1   7      810.68      838.06     11.62 o
  -3   1   7     1644.72     1866.62     22.23 o
  -2   1   7       49.61       46.59      1.94 o
  -1   1   7     2610.60     2591.39     24.73 o
   0   1   7     6989.33     7088.73     58.55 o
   1   1   7       17.41       26.44      3.58 o
   2   1   7    14346.61    14062.85    156.03 o
   3   1   7     1051.84     1120.02     22.14 o
   4   1   7        1.27       13.17      3.39 o
   5   1   7     6474.21     6459.98     99.73 o
   6   1   7      479.94      443.23     19.18 o
   7   1   7     2055.89     2232.33     47.68 o
   8   1   7        0.17       25.20     11.85 o
   9   1   7     1492.57     1434.17     53.82 o
 -11   2   7     1021.56      970.73     54.32 o
 -10   2   7      287.97      276.13     22.71 o
  -9   2   7       24.54        7.87      5.38 o
  -8   2   7        0.02        2.07      4.29 o
  -7   2   7     4509.49     4634.19     53.54 o
  -6   2   7       19.70       22.42      2.47 o
  -5   2   7     5354.84     5362.54     48.49 o
  -4   2   7    16458.87    16192.99    125.56 o
  -3   2   7     6887.80     6518.99     79.03 o
  -2   2   7       25.75       41.14      2.94 o
  -1   2   7     1032.92      952.82     11.84 o
   0   2   7    31322.51    30509.12    252.62 o
   1   2   7    12163.09    12332.17    244.51 o
   2   2   7       44.91       63.13      9.01 o
   3   2   7     7025.16     6965.75     94.81 o
   4   2   7      865.18      802.74     23.27 o
   5   2   7     2286.74     2334.13     45.42 o
   6   2   7        0.34        9.86     10.26 o
   7   2   7     6368.61     6774.44     98.73 o
   8   2   7     1789.33     1772.54     51.93 o
   9   2   7       61.73       64.79     13.78 o
 -12   3   7      107.40      102.58     37.50 o
 -11   3   7      220.75      167.60     23.84 o
 -10   3   7      475.11      481.28     23.40 o
  -9   3   7     3026.97     3126.27     52.15 o
  -8   3   7       28.69       38.25      6.79 o
  -7   3   7     5123.13     5101.33     54.53 o
  -6   3   7     8551.66     8333.62     80.01 o
  -5   3   7    12973.47    12789.39    119.43 o
  -4   3   7     1245.41     1309.77     20.20 o
  -3   3   7     4137.60     4319.43     58.92 o
  -2   3   7    15470.26    14278.47    117.13 o
  -1   3   7     9249.01     9219.26    107.14 o
   0   3   7     2400.91     2640.36     35.09 o
   1   3   7    14291.46    14544.00    148.84 o
   2   3   7     2490.66     2303.55     32.55 o
   3   3   7      395.17      373.47     14.71 o
   4   3   7      162.35      174.09     13.23 o
   5   3   7     9672.54     9594.34    121.06 o
   6   3   7      666.22      698.71     26.17 o
   7   3   7      795.21      755.99     32.61 o
   8   3   7      406.03      388.14     25.09 o
   9   3   7       80.29       68.85     12.88 o
 -12   4   7      603.74      732.80     48.02 o
 -11   4   7     2892.02     3239.47     73.12 o
 -10   4   7        0.04        0.18      7.81 o
  -9   4   7     1893.83     1855.81     35.49 o
  -8   4   7     2078.11     1940.76     36.15 o
  -7   4   7      108.47      103.68      8.07 o
  -6   4   7      281.87      262.03     10.71 o
  -5   4   7     9579.09     9600.56     88.74 o
  -4   4   7    19106.14    18534.88    233.90 o
  -3   4   7     2644.35     2751.61     28.45 o
  -2   4   7      174.09      184.27      5.86 o
  -1   4   7    10884.49    10624.22     97.35 o
   0   4   7     3141.12     3040.91     46.74 o
   1   4   7     1530.19     1428.61     26.26 o
   2   4   7       40.57       32.12      3.43 o
   3   4   7     9951.49     9787.40    127.13 o
   4   4   7       55.70       62.92     10.98 o
   5   4   7      752.44      787.63     34.81 o
   6   4   7     2242.07     2135.83     55.51 o
   7   4   7      616.46      620.25     30.98 o
   8   4   7       67.54       51.95     11.79 o
 -12   5   7        3.12       37.05     19.23 o
 -11   5   7     1236.80     1201.86     31.95 o
 -10   5   7      946.38      871.19     24.04 o
  -9   5   7     1909.39     1965.63     39.00 o
  -8   5   7       19.40       19.28      6.38 o
  -7   5   7     1069.18     1037.55     22.83 o
  -6   5   7     9473.13     9296.78     86.79 o
  -5   5   7        2.41        3.56      2.61 o
  -4   5   7     1511.01     1470.16     23.29 o
  -3   5   7     8806.02     9048.91    116.77 o
  -2   5   7      552.46      521.18     13.43 o
  -1   5   7       64.37       83.35      6.31 o
   0   5   7     2371.58     2550.89     39.81 o
   1   5   7     1646.95     1506.82     37.03 o
   2   5   7       16.07       18.20      2.89 o
   3   5   7     2555.34     2531.41     57.00 o
   4   5   7     1499.83     1569.87     49.21 o
   5   5   7      302.71      322.25     23.56 o
   6   5   7        8.30       14.98     10.36 o
   7   5   7       34.90       44.43     11.65 o
   8   5   7     1025.80     1069.38     46.01 o
 -12   6   7       51.60       30.57      9.90 o
 -11   6   7      352.01      365.14     18.30 o
 -10   6   7     1590.91     1511.50     35.96 o
  -9   6   7      102.67      123.34     11.04 o
  -8   6   7     2099.71     2040.90     37.78 o
  -7   6   7     1075.42     1046.90     24.67 o
  -6   6   7     3540.92     3686.31     54.91 o
  -5   6   7      108.46      116.07      6.73 o
  -4   6   7       48.52       59.68      4.72 o
  -3   6   7     6511.54     6462.20     72.09 o
  -2   6   7     2031.34     2005.51     30.68 o
  -1   6   7     8218.27     8004.58    148.77 o
   0   6   7     1846.40     1862.63     31.99 o
   1   6   7     5662.48     5712.68     98.64 o
   2   6   7     1204.07     1192.51     24.15 o
   3   6   7      237.68      234.77     19.94 o
   4   6   7      686.23      635.44     32.69 o
   5   6   7      447.14      490.08     30.92 o
   6   6   7     4133.33     4270.98    117.21 o
   7   6   7      106.50      101.46     15.88 o
 -12   7   7      643.02      575.36     28.81 o
 -11   7   7      684.84      714.17     26.20 o
 -10   7   7      185.79      206.22     16.24 o
  -9   7   7       17.19       19.04      7.87 o
  -8   7   7     2668.61     2690.12     57.04 o
  -7   7   7      360.29      371.87     16.20 o
  -6   7   7      997.33      939.13     28.09 o
  -5   7   7     2036.67     2042.09     35.02 o
  -4   7   7     4826.77     4626.95     53.98 o
  -3   7   7     3633.45     3807.60     46.83 o
  -2   7   7       57.05       37.66      5.63 o
  -1   7   7    24179.92    23961.03    248.88 o
   0   7   7      347.89      323.65     14.99 o
   1   7   7     1360.75     1452.62     29.27 o
   2   7   7      709.47      707.34     23.15 o
   3   7   7     2999.17     2869.73     83.04 o
   4   7   7     2243.89     2340.75     67.15 o
   5   7   7      117.62      142.30     17.82 o
   6   7   7     1601.73     1667.91     66.17 o
   7   7   7       99.67      135.64     24.02 o
 -12   8   7        2.29       15.84     14.22 o
 -11   8   7      147.73      135.06     15.42 o
 -10   8   7     3389.78     3387.16     68.45 o
  -9   8   7       80.18       79.51     11.21 o
  -8   8   7       57.48       41.41      6.91 o
  -7   8   7       75.21       78.15      8.61 o
  -6   8   7     3919.24     3886.47     77.17 o
  -5   8   7     1011.01     1003.34     21.34 o
  -4   8   7       10.76       17.52      4.67 o
  -3   8   7    22183.25    22099.83    215.51 o
  -2   8   7      467.76      485.66     15.81 o
  -1   8   7     3876.43     3825.57     55.99 o
   0   8   7      972.85      979.16     27.34 o
   1   8   7     1853.95     1842.98     34.80 o
   2   8   7     1357.92     1416.52     42.43 o
   3   8   7      201.46      202.66     23.09 o
   4   8   7     4531.69     4462.32    101.91 o
   5   8   7        6.14        1.46     10.60 o
   6   8   7      679.39      656.64     39.86 o
 -11   9   7      297.65      290.39     24.25 o
 -10   9   7      606.21      509.17     25.58 o
  -9   9   7      104.87       99.08     13.78 o
  -8   9   7     4154.88     4100.07     88.11 o
  -7   9   7       58.11       69.91      9.67 o
  -6   9   7      145.80      181.38     10.20 o
  -5   9   7     3145.18     3143.63     76.09 o
  -4   9   7      791.27      763.53     19.55 o
  -3   9   7      592.43      607.95     18.71 o
  -2   9   7     3489.46     3474.29     62.27 o
  -1   9   7     2471.92     2568.03     77.50 o
   0   9   7        7.23       13.94      6.13 o
   1   9   7      459.32      436.12     23.54 o
   2   9   7     4243.62     4356.15     84.83 o
   3   9   7       87.97       83.38     14.78 o
   4   9   7      141.64      134.97     18.60 o
   5   9   7      467.28      501.45     34.93 o
 -11  10   7      443.37      426.94     28.16 o
 -10  10   7     1209.74     1087.52     43.04 o
  -9  10   7       22.44       18.05      9.85 o
  -8  10   7      232.80      271.16     19.95 o
  -7  10   7     3259.91     3081.70     66.81 o
  -6  10   7       32.77       15.59      7.08 o
  -5  10   7     3203.68     3303.28     60.57 o
  -4  10   7      213.67      214.07     11.05 o
  -3  10   7     3749.89     3852.31     53.62 o
  -2  10   7       15.85       17.61      7.35 o
  -1  10   7      231.90      208.72     13.07 o
   0  10   7     3698.59     3637.42     73.20 o
   1  10   7      137.61      151.50     18.34 o
   2  10   7      392.76      414.34     25.59 o
   3  10   7       52.73       52.62     13.72 o
   4  10   7     1455.33     1504.87     59.51 o
 -11  11   7      390.76      441.01     37.60 o
 -10  11   7      604.92      535.26     34.55 o
  -9  11   7     2500.02     2570.28     75.15 o
  -8  11   7       24.79        1.70      9.69 o
  -7  11   7      611.67      634.62     29.24 o
  -6  11   7      349.74      359.49     19.27 o
  -5  11   7        2.55       22.90      9.95 o
  -4  11   7       11.36       16.01      6.87 o
  -3  11   7     4548.78     4657.65     68.65 o
  -2  11   7     4002.69     4316.80     67.11 o
  -1  11   7       45.71       36.93      8.41 o
   0  11   7      633.62      597.97     37.59 o
   1  11   7        2.50       16.76     11.88 o
   2  11   7     1082.51     1171.55     44.18 o
   3  11   7       37.51       25.74     14.63 o
 -10  12   7      191.04      195.33     25.45 o
  -9  12   7     1439.99     1374.32     55.27 o
  -8  12   7       79.05       96.54     16.82 o
  -7  12   7      262.03      220.14     19.99 o
  -6  12   7       89.20       95.76     11.91 o
  -5  12   7     4991.06     5083.82     91.48 o
  -4  12   7     1128.32     1155.73     39.21 o
  -3  12   7      382.93      393.06     23.04 o
  -2  12   7     3455.71     3582.86     67.31 o
  -1  12   7       38.79       19.04     10.37 o
   0  12   7      729.45      726.86     30.64 o
   1  12   7       94.27      106.58     14.90 o
   2  12   7     1844.90     1896.96     59.00 o
  -9  13   7      113.43       90.23     16.79 o
  -8  13   7      190.58      173.23     20.80 o
  -7  13   7      759.67      765.97     39.97 o
  -6  13   7      172.88      162.18     17.44 o
  -5  13   7      118.96       93.11     15.98 o
  -4  13   7     1768.47     1814.90     51.66 o
  -3  13   7      551.40      519.66     24.75 o
  -2  13   7      389.85      340.70     21.62 o
  -1  13   7      813.18      793.14     36.08 o
   0  13   7      756.48      766.41     36.67 o
   1  13   7      721.64      788.12     43.14 o
  -8  14   7       33.44       51.79     18.32 o
  -7  14   7        3.28       23.67     14.52 o
  -6  14   7     2673.82     2442.47     74.54 o
  -5  14   7       62.38       29.70     14.76 o
  -4  14   7       65.71       44.48     19.11 o
  -3  14   7      364.76      336.42     28.36 o
  -2  14   7      933.85      891.48     35.90 o
  -1  14   7      272.37      281.16     27.96 o
  -5  15   7      106.96      126.16     27.47 o
  -4  15   7     1574.27     1409.77    118.12 o
   0 -14   8       57.43       57.91     24.60 o
   1 -14   8      537.52      584.91     45.67 o
   2 -14   8      613.07      654.18     30.74 o
   3 -14   8     2109.85     2115.09     56.07 o
   4 -14   8      175.83      183.23     17.90 o
   5 -14   8      668.41      628.41     33.87 o
   6 -14   8      466.05      441.50     26.16 o
   7 -14   8      371.95      401.85     27.98 o
  -2 -13   8      285.48      301.74     31.66 o
  -1 -13   8       11.86       32.85     14.41 o
   0 -13   8      583.04      567.73     34.44 o
   1 -13   8     1073.25     1054.01     46.74 o
   2 -13   8      424.24      433.45     24.28 o
   3 -13   8     2167.89     2098.76     53.46 o
   4 -13   8       13.22       11.94      9.88 o
   5 -13   8     1479.04     1547.31     50.91 o
   6 -13   8      684.33      727.67     32.05 o
   7 -13   8      473.25      398.44     24.71 o
   8 -13   8     1460.86     1502.64     48.06 o
  -3 -12   8      236.05      257.77     29.26 o
  -2 -12   8     2795.26     2879.45     94.82 o
  -1 -12   8      444.08      484.25     30.45 o
   0 -12   8       46.05       20.98     10.51 o
   1 -12   8     3758.51     3770.89     77.59 o
   2 -12   8       71.53       93.63     13.59 o
   3 -12   8     1441.14     1364.53     44.53 o
   4 -12   8      499.37      477.11     26.73 o
   5 -12   8     1230.62     1216.26     43.12 o
   6 -12   8     1791.11     1844.00     49.70 o
   7 -12   8      159.55      173.79     16.65 o
   8 -12   8      408.95      380.01     24.11 o
   9 -12   8      112.48       93.29     14.64 o
  -4 -11   8     2197.61     2330.97     86.80 o
  -3 -11   8      250.32      218.36     26.23 o
  -2 -11   8        6.96       14.14     17.17 o
  -1 -11   8     2982.20     3081.43     66.81 o
   0 -11   8       35.06       27.45      8.46 o
   1 -11   8        3.87        3.64      7.41 o
   2 -11   8      273.89      265.39     17.07 o
   3 -11   8     1021.04      941.90     34.99 o
   4 -11   8      278.32      273.00     20.01 o
   5 -11   8       18.67       33.03     10.71 o
   6 -11   8     3999.62     3868.43     73.15 o
   7 -11   8      522.23      520.85     31.11 o
   8 -11   8      328.36      331.30     21.72 o
   9 -11   8       25.51       28.33     10.35 o
  -5 -10   8       11.82       27.49     14.73 o
  -4 -10   8      551.72      490.24     31.11 o
  -3 -10   8     3109.50     2975.95    112.74 o
  -2 -10   8        0.57       -5.96      7.98 o
  -1 -10   8      476.82      489.59     23.58 o
   0 -10   8      292.80      244.08     15.12 o
   1 -10   8     3044.35     3225.46     68.66 o
   2 -10   8       50.49       43.76      8.23 o
   3 -10   8     2711.42     2690.35     56.60 o
   4 -10   8     3512.72     3689.77     92.88 o
   5 -10   8      225.68      250.91     17.86 o
   6 -10   8       76.99       64.02     10.89 o
   7 -10   8       84.62       85.03     12.34 o
   8 -10   8     2065.17     2070.29     51.78 o
   9 -10   8      374.92      377.84     23.46 o
  10 -10   8      427.34      430.02     27.59 o
  -6  -9   8     1062.31     1105.68     59.13 o
  -5  -9   8     1132.89     1193.01     69.37 o
  -4  -9   8      566.24      545.23     31.63 o
  -3  -9   8      689.95      666.63     32.80 o
  -2  -9   8      796.06      856.40     37.99 o
  -1  -9   8     1107.98     1075.91     29.58 o
   0  -9   8     1823.11     1769.92     34.87 o
   1  -9   8     4253.59     4427.79     81.61 o
   2  -9   8     1909.91     1973.98     40.57 o
   3  -9   8      237.59      276.91     18.54 o
   4  -9   8     1858.99     1789.46     45.99 o
   5  -9   8      306.12      327.98     18.97 o
   6  -9   8     3579.71     3716.83     78.96 o
   7  -9   8      398.04      360.10     20.78 o
   8  -9   8      473.34      489.58     24.50 o
   9  -9   8      765.09      705.32     29.96 o
  10  -9   8      230.34      229.86     19.23 o
  -7  -8   8      436.07      409.83     32.84 o
  -6  -8   8      599.31      564.95     34.88 o
  -5  -8   8     2791.03     2796.66     76.16 o
  -4  -8   8      833.35      766.26     31.00 o
  -3  -8   8     3047.22     3095.35     67.52 o
  -2  -8   8      221.55      220.99     13.28 o
  -1  -8   8     3637.11     3674.82     54.69 o
   0  -8   8     4086.29     4032.96     70.06 o
   1  -8   8     1525.93     1526.86     41.18 o
   2  -8   8      300.19      289.88     12.17 o
   3  -8   8      373.80      326.31     15.22 o
   4  -8   8     3690.53     3591.46     91.16 o
   5  -8   8     1592.98     1517.65     41.93 o
   6  -8   8      902.65      854.66     28.44 o
   7  -8   8     2487.99     2565.32     53.89 o
   8  -8   8      416.82      418.93     22.00 o
   9  -8   8      322.04      288.07     19.21 o
  10  -8   8      333.75      346.14     21.98 o
  -8  -7   8      259.22      248.11     22.93 o
  -7  -7   8      952.46      984.08     45.99 o
  -6  -7   8     1927.09     1878.39     77.50 o
  -5  -7   8      195.28      211.57     17.05 o
  -4  -7   8     1467.01     1469.35     41.92 o
  -3  -7   8     7550.55     7584.92    132.70 o
  -2  -7   8     4568.84     4684.32     63.40 o
  -1  -7   8       41.35       42.37      5.84 o
   0  -7   8     3860.21     4031.55     55.67 o
   1  -7   8      865.35      884.79     31.45 o
   2  -7   8     1434.00     1376.79     26.02 o
   3  -7   8     1726.60     1644.55     34.18 o
   4  -7   8     6752.23     6823.46     80.91 o
   5  -7   8     5561.64     5355.76     78.65 o
   6  -7   8     1175.60     1172.14     39.56 o
   7  -7   8      436.74      432.56     21.20 o
   8  -7   8      364.95      401.14     22.63 o
   9  -7   8      663.21      602.15     37.13 o
  10  -7   8       53.50       68.60     17.96 o
  -8  -6   8       87.71       63.73     13.79 o
  -7  -6   8        6.08        3.04     11.88 o
  -6  -6   8       21.51       15.38     14.86 o
  -5  -6   8     5793.56     5833.15     96.73 o
  -4  -6   8      531.82      506.02     20.03 o
  -3  -6   8       68.28       76.64      7.47 o
  -2  -6   8     9091.86     8615.60     95.81 o
  -1  -6   8        4.72        8.33      5.00 o
   0  -6   8     3547.10     3224.20     44.30 o
   1  -6   8       78.11       78.40      5.55 o
   2  -6   8     8104.46     8546.09     99.98 o
   3  -6   8     3484.29     3388.39     65.13 o
   4  -6   8      566.55      584.98     14.61 o
   5  -6   8     5983.67     5968.66     95.18 o
   6  -6   8      178.90      183.29     11.82 o
   7  -6   8     3949.11     4078.04     66.21 o
   8  -6   8       18.87       25.19     10.57 o
   9  -6   8     1616.14     1553.17     51.78 o
  10  -6   8     1261.00     1247.24     49.49 o
  -9  -5   8       99.03       91.90     16.05 o
  -8  -5   8      132.35      155.77     17.12 o
  -7  -5   8     3918.12     3892.31     81.60 o
  -6  -5   8      284.85      272.29     18.42 o
  -5  -5   8     1030.19     1070.69     28.28 o
  -4  -5   8    10942.10    10999.64    128.69 o
  -3  -5   8       60.37       50.30      5.91 o
  -2  -5   8      959.50      892.27     20.03 o
  -1  -5   8        0.08       -1.83      3.87 o
   0  -5   8    16814.40    17000.21    159.74 o
   1  -5   8    11222.31    12237.62    170.90 o
   2  -5   8     4038.37     4186.40     53.46 o
   3  -5   8     2678.29     2525.75     36.45 o
   4  -5   8     1245.20     1207.84     23.33 o
   5  -5   8      938.77      851.21     16.75 o
   6  -5   8       20.36       32.26      6.93 o
   7  -5   8     1480.39     1442.49     35.48 o
   8  -5   8     1066.53     1047.54     31.94 o
   9  -5   8      328.49      329.24     21.49 o
  10  -5   8      607.75      603.30     38.53 o
  -9  -4   8     2059.56     2146.91     61.88 o
  -8  -4   8      426.23      442.84     35.13 o
  -7  -4   8     1959.69     2046.48     47.54 o
  -6  -4   8      501.50      486.28     22.81 o
  -5  -4   8     2305.22     2238.94     36.01 o
  -4  -4   8      809.00      842.62     18.35 o
  -3  -4   8      781.90      779.27     17.00 o
  -2  -4   8    17988.12    18280.82    169.52 o
  -1  -4   8      166.13      117.23      6.38 o
   0  -4   8       15.95       28.84      3.28 o
   1  -4   8     3513.30     3695.56     48.96 o
   2  -4   8      777.09      827.36     25.43 o
   3  -4   8      173.57      182.20     10.79 o
   4  -4   8     1254.06     1173.02     23.70 o
   5  -4   8    16105.93    16148.06    160.03 o
   6  -4   8      702.92      633.25     18.96 o
   7  -4   8      484.45      481.76     20.09 o
   8  -4   8     4482.58     4542.90     68.82 o
   9  -4   8       30.89       11.01      7.81 o
  10  -4   8      104.70       88.46     14.36 o
 -10  -3   8       20.66       26.00     14.16 o
  -9  -3   8     2060.57     2222.55     60.77 o
  -8  -3   8     1138.69     1126.14     39.81 o
  -7  -3   8        3.78       12.50      6.72 o
  -6  -3   8      209.37      209.94     13.70 o
  -5  -3   8     1569.08     1560.67     30.47 o
  -4  -3   8     1700.46     1644.92     24.53 o
  -3  -3   8     1110.25     1219.49     19.48 o
  -2  -3   8     9336.54     8990.03     83.12 o
  -1  -3   8     2387.37     2536.18     33.26 o
   0  -3   8     5420.71     5624.07     91.29 o
   1  -3   8      191.68      153.71      6.23 o
   2  -3   8       29.11       28.38      8.60 o
   3  -3   8     8100.94     7851.62     89.80 o
   4  -3   8      763.09      721.88     15.45 o
   5  -3   8     6106.16     6206.31     74.60 o
   6  -3   8     5501.03     5444.06     60.50 o
   7  -3   8      214.57      240.11     12.80 o
   8  -3   8       82.18      117.37     14.46 o
   9  -3   8      140.39      102.34     15.54 o
  10  -3   8     1978.46     1961.00     66.93 o
 -10  -2   8      446.79      457.34     32.09 o
  -9  -2   8       68.70       75.62     13.45 o
  -8  -2   8      810.15      797.17     33.55 o
  -7  -2   8      393.25      372.98     18.00 o
  -6  -2   8     1173.95     1252.37     36.44 o
  -5  -2   8       70.04       90.19      6.28 o
  -4  -2   8    29822.63    29640.27    274.36 o
  -3  -2   8     4369.01     4534.21     52.78 o
  -2  -2   8    11067.04    11157.85    146.19 o
  -1  -2   8     5676.85     5168.96     58.92 o
   0  -2   8      692.26      670.73     12.41 o
   1  -2   8     9006.07     8835.42     82.04 o
   2  -2   8     2364.50     2689.08     38.54 o
   3  -2   8    16324.16    16238.99    143.61 o
   4  -2   8     2413.82     2222.55     31.96 o
   5  -2   8     4412.05     4465.20     48.30 o
   6  -2   8     2311.09     2383.14     38.00 o
   7  -2   8      203.23      174.19     11.12 o
   8  -2   8     4997.04     5193.41     75.31 o
   9  -2   8      184.38      183.90     17.90 o
  10  -2   8      314.67      278.91     30.39 o
 -11  -1   8      165.06      200.51     28.74 o
 -10  -1   8     2053.60     2105.18     67.83 o
  -9  -1   8     1302.52     1251.74     41.26 o
  -8  -1   8      561.83      604.44     23.79 o
  -7  -1   8      275.78      244.26     12.61 o
  -6  -1   8    13259.79    13033.91    169.63 o
  -5  -1   8     3484.66     3502.47     45.84 o
  -4  -1   8      295.97      363.35      8.19 o
  -3  -1   8    12311.25    12432.67    249.41 o
  -2  -1   8     6135.98     6174.64     59.55 o
  -1  -1   8    18473.68    18857.14    272.42 o
   0  -1   8      943.04      913.18     15.54 o
   1  -1   8    14880.99    14863.66    153.19 o
   2  -1   8     8635.91     8790.57     85.97 o
   3  -1   8     3525.56     3540.11     52.65 o
   4  -1   8      693.33      709.90     18.39 o
   5  -1   8      938.27      871.23     20.41 o
   6  -1   8     6567.72     6544.99     75.95 o
   7  -1   8      195.71      183.38     11.52 o
   8  -1   8     1260.49     1364.96     37.52 o
   9  -1   8      137.82      166.24     17.81 o
  10  -1   8      236.14      210.32     21.66 o
 -11   0   8      919.28      938.10     55.70 o
 -10   0   8      901.99      864.80     41.56 o
  -9   0   8      166.11      201.68     17.30 o
  -8   0   8     5376.60     5757.94     81.19 o
  -7   0   8      193.32      175.28      9.59 o
  -6   0   8      826.81      797.36     17.83 o
  -5   0   8     1756.43     1684.97     26.44 o
  -4   0   8    17448.60    17717.88    199.52 o
  -3   0   8     5074.47     5092.51     51.08 o
  -2   0   8      538.41      596.97      9.12 o
  -1   0   8    22796.23    22710.08    187.58 o
   0   0   8      791.74      719.28     13.29 o
   1   0   8       13.00       24.29      2.11 o
   2   0   8     3580.66     3761.75     42.23 o
   3   0   8     5948.94     5710.84     70.96 o
   4   0   8      347.49      364.96     13.35 o
   5   0   8      732.55      731.14     20.73 o
   6   0   8     5533.83     5536.12     73.23 o
   7   0   8      476.63      548.85     22.14 o
   8   0   8      702.53      647.47     28.94 o
   9   0   8      319.63      318.88     25.01 o
  10   0   8      268.19      267.27     28.54 o
 -11   1   8      120.00      133.65     23.52 o
 -10   1   8     4522.38     4912.40     91.90 o
  -9   1   8      158.37      138.16     12.78 o
  -8   1   8      751.11      771.37     20.68 o
  -7   1   8      882.57      899.62     20.90 o
  -6   1   8     1811.53     1756.83     25.39 o
  -5   1   8      673.14      623.54      9.72 o
  -4   1   8     7194.10     7081.54     55.50 o
  -3   1   8    14398.58    14494.58    152.12 o
  -2   1   8      115.35       75.98      2.61 o
  -1   1   8      232.58      272.74      6.85 o
   0   1   8     4415.11     4349.28     66.14 o
   1   1   8     6173.12     6155.63    161.61 o
   2   1   8     1048.13     1074.37     17.89 o
   3   1   8      740.43      777.80     20.63 o
   4   1   8     6942.38     6927.58     76.09 o
   5   1   8     1024.42      976.74     25.22 o
   6   1   8     1834.58     1913.31     41.88 o
   7   1   8     2005.44     2023.14     45.75 o
   8   1   8     2881.66     2967.12     67.30 o
   9   1   8      352.91      362.25     27.67 o
 -11   2   8       24.01       31.93     15.87 o
 -10   2   8      497.77      486.19     29.92 o
  -9   2   8      396.78      411.15     17.61 o
  -8   2   8      245.62      286.57     14.25 o
  -7   2   8      425.93      421.71     12.60 o
  -6   2   8     1908.39     1744.33     25.85 o
  -5   2   8    16600.26    16919.56    138.00 o
  -4   2   8      143.07      194.06      6.83 o
  -3   2   8    11665.74    11810.29    141.12 o
  -2   2   8     6822.92     6617.94     75.21 o
  -1   2   8    15587.18    15787.93    121.44 o
   0   2   8     1333.66     1533.39     22.74 o
   1   2   8     4317.93     4514.40     59.09 o
   2   2   8    14314.89    14518.67    192.23 o
   3   2   8        2.28        3.72      2.29 o
   4   2   8     3202.38     3227.27     71.36 o
   5   2   8     2404.92     2455.76     47.48 o
   6   2   8     2993.61     2960.29     56.02 o
   7   2   8      814.67      911.30     31.14 o
   8   2   8       64.54       70.00     13.28 o
   9   2   8     1407.28     1387.82     62.19 o
 -12   3   8     1712.98     1873.14    144.49 o
 -11   3   8        1.93       14.38     10.20 o
 -10   3   8      587.70      693.68     28.20 o
  -9   3   8     1322.51     1257.55     29.74 o
  -8   3   8     1371.72     1350.68     29.04 o
  -7   3   8     3413.12     3370.32     42.88 o
  -6   3   8      561.93      522.36     15.98 o
  -5   3   8    16613.68    16279.23    147.06 o
  -4   3   8      103.76      119.14      5.71 o
  -3   3   8     8028.71     7829.66    112.80 o
  -2   3   8     5064.05     5340.29     75.00 o
  -1   3   8    12086.16    11756.50    105.38 o
   0   3   8    26163.75    25240.54    452.05 o
   1   3   8      270.32      266.06     10.35 o
   2   3   8      877.10      886.30     23.80 o
   3   3   8     1645.58     1617.65     33.58 o
   4   3   8     2411.80     2254.48     49.37 o
   5   3   8      339.81      334.82     17.52 o
   6   3   8     2530.65     2648.28     54.42 o
   7   3   8     4235.26     4365.98     86.50 o
   8   3   8       67.74       64.41     13.43 o
   9   3   8       11.92       -1.21     14.48 o
 -12   4   8        0.40      -21.09     18.66 o
 -11   4   8      153.34      154.59     16.34 o
 -10   4   8     3609.67     3651.78     53.01 o
  -9   4   8     1452.91     1453.05     32.63 o
  -8   4   8        2.75       25.71      7.66 o
  -7   4   8     7824.37     7849.87     81.33 o
  -6   4   8      647.68      658.53     16.39 o
  -5   4   8     6701.17     6507.13     69.20 o
  -4   4   8      514.98      523.12     14.23 o
  -3   4   8    12654.33    13102.20    158.68 o
  -2   4   8    15292.92    15126.07    124.92 o
  -1   4   8     2572.77     2642.53     43.50 o
   0   4   8     3918.28     3768.60     61.32 o
   1   4   8      156.49      157.03      8.29 o
   2   4   8     3398.67     3484.60     57.52 o
   3   4   8     1480.18     1572.44     38.16 o
   4   4   8     3173.17     3057.28     71.41 o
   5   4   8     3925.98     4006.76     76.95 o
   6   4   8      940.25      900.16     35.46 o
   7   4   8      266.90      274.90     21.44 o
   8   4   8      473.36      488.53     29.61 o
 -12   5   8     1999.57     2154.00     70.09 o
 -11   5   8      125.89      146.17     12.87 o
 -10   5   8       11.31       23.09      8.18 o
  -9   5   8     5379.04     5513.18     73.29 o
  -8   5   8     1167.72     1104.62     25.15 o
  -7   5   8      603.99      510.58     15.78 o
  -6   5   8      323.04      310.56     12.23 o
  -5   5   8     5582.84     5442.89     98.14 o
  -4   5   8       15.15       17.45      2.59 o
  -3   5   8       54.35       73.63      3.74 o
  -2   5   8     4868.28     4577.06     48.45 o
  -1   5   8     4755.36     4875.85     67.28 o
   0   5   8     1344.54     1159.87     24.99 o
   1   5   8       22.27       18.81      4.68 o
   2   5   8     3082.02     3126.49     43.68 o
   3   5   8     1457.81     1311.12     39.78 o
   4   5   8      423.22      448.31     26.97 o
   5   5   8     2946.89     2929.03     75.01 o
   6   5   8       50.73       60.17     12.44 o
   7   5   8      336.62      356.38     25.30 o
   8   5   8       97.12       34.19     17.49 o
 -12   6   8      300.33      375.70     20.64 o
 -11   6   8     3546.16     3663.55     65.07 o
 -10   6   8       19.53       41.96      9.94 o
  -9   6   8       14.19       11.89      7.29 o
  -8   6   8      874.55      822.83     23.02 o
  -7   6   8     3251.49     3267.21     47.77 o
  -6   6   8     1021.72      995.71     19.16 o
  -5   6   8     2048.25     2061.36     29.45 o
  -4   6   8     5024.02     5057.42     63.57 o
  -3   6   8        6.39       12.24      4.98 o
  -2   6   8     1802.24     1685.46     27.86 o
  -1   6   8      638.01      582.75     16.83 o
   0   6   8     7696.77     7805.69     87.55 o
   1   6   8     1714.08     1683.60     30.67 o
   2   6   8      842.19      775.79     23.89 o
   3   6   8     7738.54     7845.52    133.52 o
   4   6   8      157.49      157.45     17.85 o
   5   6   8      546.11      541.53     32.26 o
   6   6   8        7.27       17.90     12.48 o
   7   6   8     1239.95     1344.91     50.04 o
 -12   7   8       15.42        9.64     10.78 o
 -11   7   8     1008.67      861.83     30.61 o
 -10   7   8     1013.00      957.29     33.66 o
  -9   7   8     1679.11     1718.57     43.92 o
  -8   7   8     1880.79     1835.87     46.71 o
  -7   7   8     4066.66     4043.66     55.57 o
  -6   7   8     5139.43     5290.16     88.17 o
  -5   7   8      193.41      221.84      9.00 o
  -4   7   8     3661.80     3480.28     44.29 o
  -3   7   8      381.37      430.25     20.27 o
  -2   7   8    14742.44    14525.27    136.17 o
  -1   7   8     2786.87     2868.29     45.42 o
   0   7   8     1413.64     1520.70     40.67 o
   1   7   8     5019.10     4998.26    105.01 o
   2   7   8        0.59        4.34      6.11 o
   3   7   8      124.30      143.05     16.99 o
   4   7   8       69.49       91.16     15.62 o
   5   7   8     3045.69     3101.92     83.62 o
   6   7   8      532.57      515.38     34.87 o
 -12   8   8      226.81      256.96     33.20 o
 -11   8   8     1236.39     1261.51     41.61 o
 -10   8   8      242.36      231.64     17.92 o
  -9   8   8     3591.69     3607.53     68.31 o
  -8   8   8     2239.56     2156.70     44.02 o
  -7   8   8      789.18      750.58     32.75 o
  -6   8   8     1689.97     1659.02     32.78 o
  -5   8   8        2.06       12.93      7.41 o
  -4   8   8     4327.36     4225.07     56.03 o
  -3   8   8      400.95      381.06     14.78 o
  -2   8   8     8445.94     8661.00     87.12 o
  -1   8   8     6121.76     6163.51     91.85 o
   0   8   8     1007.75      987.28     24.78 o
   1   8   8      879.10      799.19     28.42 o
   2   8   8      383.93      365.30     21.63 o
   3   8   8     5943.82     6138.22    120.65 o
   4   8   8       74.58       59.00     14.28 o
   5   8   8       14.58        6.49     12.17 o
   6   8   8     1312.61     1327.69     67.62 o
 -11   9   8     2480.15     2468.63     64.32 o
 -10   9   8     1340.06     1306.80     41.46 o
  -9   9   8       35.93       41.53     15.90 o
  -8   9   8      170.11      158.07     15.98 o
  -7   9   8     1049.90     1048.26     30.99 o
  -6   9   8     2655.88     2674.18     48.46 o
  -5   9   8     1216.53     1295.64     29.08 o
  -4   9   8     1484.46     1489.57     28.34 o
  -3   9   8     6047.31     6183.10     72.81 o
  -2   9   8     2691.86     2765.25     43.54 o
  -1   9   8     2982.77     2960.17     50.29 o
   0   9   8     2392.69     2410.72     48.67 o
   1   9   8     2041.16     1983.96     51.98 o
   2   9   8      227.57      193.88     17.85 o
   3   9   8     1256.90     1278.45     50.80 o
   4   9   8     1734.41     1687.72     61.60 o
   5   9   8      161.24      136.23     19.49 o
 -11  10   8        0.05        8.96     20.46 o
 -10  10   8     2888.48     2990.88     66.16 o
  -9  10   8        4.35        3.13     10.62 o
  -8  10   8     1887.41     1862.49     51.87 o
  -7  10   8       97.07       85.01     12.63 o
  -6  10   8     1615.84     1576.36     35.09 o
  -5  10   8     2567.37     2536.11     45.60 o
  -4  10   8       31.98       32.62      6.21 o
  -3  10   8      598.27      588.62     18.74 o
  -2  10   8      861.07      845.38     23.36 o
  -1  10   8     1876.79     1873.99     40.02 o
   0  10   8       98.68       94.28     12.06 o
   1  10   8     1752.24     1682.54     49.76 o
   2  10   8     1549.28     1505.54     48.61 o
   3  10   8        4.26        7.75     12.95 o
   4  10   8      276.78      247.44     26.10 o
 -11  11   8      161.85      191.63     44.38 o
 -10  11   8      197.97      237.65     21.95 o
  -9  11   8       28.75       49.27     12.59 o
  -8  11   8     1488.67     1462.96     46.81 o
  -7  11   8     1277.85     1200.17     40.98 o
  -6  11   8      911.41      887.82     30.16 o
  -5  11   8     2863.71     2868.07     77.87 o
  -4  11   8       90.34      100.96     12.51 o
  -3  11   8     1034.23      973.41     28.09 o
  -2  11   8      231.55      251.77     13.77 o
  -1  11   8     5462.71     5652.92     81.53 o
   0  11   8     2564.64     2549.27     57.47 o
   1  11   8        5.93        4.13     10.79 o
   2  11   8      225.24      215.63     20.62 o
   3  11   8      653.87      685.25     40.61 o
 -10  12   8     2841.11     2769.60     73.93 o
  -9  12   8      100.94      117.83     19.37 o
  -8  12   8       55.26       56.83     11.19 o
  -7  12   8      777.63      761.87     40.28 o
  -6  12   8       41.90       45.05     11.41 o
  -5  12   8      209.25      198.56     16.87 o
  -4  12   8      711.49      677.38     30.15 o
  -3  12   8     4507.28     4769.33     80.32 o
  -2  12   8       60.45       55.27      9.22 o
  -1  12   8       15.34       27.82     11.43 o
   0  12   8     1033.34     1038.53     36.78 o
   1  12   8      515.96      563.93     31.07 o
   2  12   8      104.96      100.51     17.67 o
  -9  13   8      218.01      223.62     24.18 o
  -8  13   8      191.10      162.48     20.17 o
  -7  13   8      533.37      488.19     28.28 o
  -6  13   8      184.75      185.20     17.99 o
  -5  13   8     2365.47     2238.62     82.62 o
  -4  13   8       10.01        2.78     10.14 o
  -3  13   8      238.75      238.71     19.76 o
  -2  13   8     1703.27     1722.36     48.39 o
  -1  13   8       89.68      112.17     14.73 o
   0  13   8        4.25       -5.16     12.74 o
  -8  14   8       61.53       50.76     16.65 o
  -7  14   8     1887.45     1821.63     65.23 o
  -6  14   8        3.63       -1.52     13.05 o
  -5  14   8      949.31      896.14     42.55 o
  -4  14   8     1035.63      981.88     44.46 o
  -3  14   8     1056.28     1047.14     47.47 o
  -2  14   8      477.34      491.17     27.36 o
  -1  14   8        8.10       35.18     12.20 o
   0 -14   9      739.97      717.72     40.82 o
   1 -14   9       56.31       47.76     14.54 o
   2 -14   9        1.71       -5.36     13.73 o
   3 -14   9       14.92       21.22     10.18 o
   4 -14   9     1417.84     1393.37     45.22 o
   5 -14   9      359.95      350.23     25.98 o
   6 -14   9       46.66       13.51     16.21 o
  -2 -13   9     1102.95     1071.01     56.99 o
  -1 -13   9      133.41      119.10     18.16 o
   0 -13   9       29.45       37.06     12.08 o
   1 -13   9       29.03       42.22     10.21 o
   2 -13   9     3344.42     3541.27     72.42 o
   3 -13   9        0.59        4.29     10.83 o
   4 -13   9      103.48       96.97     16.78 o
   5 -13   9     1533.66     1521.19     50.95 o
   6 -13   9      630.78      702.05     31.81 o
   7 -13   9      262.19      247.92     23.65 o
   8 -13   9        2.11       -0.40     11.93 o
  -3 -12   9     1158.46     1214.51     61.00 o
  -2 -12   9       72.65       71.60     14.22 o
  -1 -12   9      267.41      262.33     21.01 o
   0 -12   9     2714.34     2824.85     61.17 o
   1 -12   9      464.22      414.29     22.25 o
   2 -12   9      188.47      223.78     17.45 o
   3 -12   9     1478.07     1377.61     44.96 o
   4 -12   9      737.85      777.14     34.00 o
   5 -12   9       61.94       57.95     10.80 o
   6 -12   9      403.74      421.05     24.16 o
   7 -12   9     2419.31     2600.11     61.44 o
   8 -12   9      193.93      150.75     16.41 o
  -4 -11   9      989.96      946.16     53.93 o
  -3 -11   9      138.40      131.60     22.03 o
  -2 -11   9     2567.08     2616.36     83.77 o
  -1 -11   9      103.57      121.86     13.05 o
   0 -11   9      782.65      764.71     26.02 o
   1 -11   9     2663.49     2731.61     56.73 o
   2 -11   9      790.09      713.41     33.22 o
   3 -11   9      506.61      488.51     25.38 o
   4 -11   9       83.80       79.40     12.20 o
   5 -11   9     4800.79     4743.69     82.07 o
   6 -11   9        4.96       -3.99     10.65 o
   7 -11   9       51.74       79.18     18.33 o
   8 -11   9     1542.02     1571.39     56.74 o
   9 -11   9       22.40       10.97     10.48 o
  -5 -10   9       73.86      102.07     18.28 o
  -4 -10   9      550.19      567.14     33.63 o
  -3 -10   9      534.36      525.91     26.65 o
  -2 -10   9     1927.74     1896.50     77.13 o
  -1 -10   9     4283.43     4580.58     69.92 o
   0 -10   9      291.78      314.62     16.18 o
   1 -10   9     1842.60     1755.82     40.05 o
   2 -10   9      510.41      488.46     21.63 o
   3 -10   9     4163.48     4186.60     72.15 o
   4 -10   9       97.41       66.61     11.44 o
   5 -10   9     3822.06     3674.06     81.40 o
   6 -10   9     1895.85     1963.37     48.18 o
   7 -10   9      466.64      450.61     23.51 o
   8 -10   9       77.31       91.42     12.78 o
   9 -10   9        9.30       21.56     10.87 o
  -6  -9   9      778.20      811.00     42.62 o
  -5  -9   9      281.33      293.81     24.65 o
  -4  -9   9     2306.42     2331.51     67.34 o
  -3  -9   9      286.31      276.62     18.92 o
  -2  -9   9        6.58        1.33      6.49 o
  -1  -9   9     3752.84     3745.08     57.13 o
   0  -9   9      188.09      189.90     11.18 o
   1  -9   9     2859.37     2708.26     70.63 o
   2  -9   9      969.04      900.58     23.40 o
   3  -9   9     2640.44     2720.17     51.16 o
   4  -9   9     1219.52     1095.31     37.92 o
   5  -9   9       37.02       31.89      9.34 o
   6  -9   9      579.96      637.98     25.98 o
   7  -9   9     1045.21      985.05     33.13 o
   8  -9   9      892.51      848.37     32.02 o
   9  -9   9        6.53       21.50     11.12 o
  10  -9   9      860.98      820.72     34.14 o
  -7  -8   9      453.93      490.60     34.83 o
  -6  -8   9     2262.79     2407.34     88.78 o
  -5  -8   9       53.68       63.99     14.90 o
  -4  -8   9       76.68       99.56     10.97 o
  -3  -8   9     3333.37     3313.97     71.67 o
  -2  -8   9     2500.76     2541.02     55.12 o
  -1  -8   9     3693.64     3595.53     50.67 o
   0  -8   9      236.24      234.92     11.79 o
   1  -8   9     4354.36     4356.00     81.22 o
   2  -8   9      192.79      188.83      9.94 o
   3  -8   9       21.92       27.80      6.49 o
   4  -8   9     3686.27     3731.35     62.70 o
   5  -8   9     2487.64     2390.58     48.99 o
   6  -8   9     1065.33     1062.64     32.19 o
   7  -8   9     1430.84     1281.96     37.14 o
   8  -8   9     1191.61     1255.72     38.12 o
   9  -8   9      667.73      664.77     28.79 o
  10  -8   9       66.85       84.29     14.51 o
  -8  -7   9     1403.31     1402.73     52.57 o
  -7  -7   9       37.09       59.50     15.60 o
  -6  -7   9      703.28      717.61     37.66 o
  -5  -7   9      160.28      177.65     16.11 o
  -4  -7   9     3818.61     3872.76     85.12 o
  -3  -7   9      784.74      808.06     22.57 o
  -2  -7   9       17.75       12.99      5.03 o
  -1  -7   9    12737.82    12751.09    166.21 o
   0  -7   9      605.82      612.56     28.31 o
   1  -7   9      340.37      383.84     13.88 o
   2  -7   9     2574.91     2607.92     40.14 o
   3  -7   9     2997.79     3133.54     42.77 o
   4  -7   9     1115.92     1143.94     31.61 o
   5  -7   9       17.61       25.41      8.69 o
   6  -7   9     5763.31     5697.00     85.02 o
   7  -7   9      128.79      107.42     12.50 o
   8  -7   9      113.26      124.03     14.53 o
   9  -7   9     1339.10     1359.14     44.15 o
  10  -7   9      144.40      105.03     16.56 o
  -8  -6   9     1264.65     1250.63     47.68 o
  -7  -6   9      699.21      668.91     36.97 o
  -6  -6   9      266.65      304.42     20.49 o
  -5  -6   9     1080.82     1055.86     35.48 o
  -4  -6   9       69.84       59.84      8.15 o
  -3  -6   9    11223.71    11107.57    144.92 o
  -2  -6   9      408.67      428.07     13.92 o
  -1  -6   9     2230.00     2200.28     34.37 o
   0  -6   9     8245.69     8115.69     97.01 o
   1  -6   9     1415.33     1446.65     34.74 o
   2  -6   9       44.26       39.13      4.84 o
   3  -6   9     1229.80     1172.18     24.41 o
   4  -6   9    17655.48    17515.83    230.45 o
   5  -6   9      688.54      685.63     21.61 o
   6  -6   9      708.36      680.50     22.79 o
   7  -6   9     1338.73     1333.66     48.51 o
   8  -6   9     1202.72     1155.68     38.07 o
   9  -6   9      762.14      693.91     31.05 o
  10  -6   9      298.35      333.63     26.55 o
  -9  -5   9      837.34      917.34     41.50 o
  -8  -5   9      220.58      200.13     19.84 o
  -7  -5   9      466.79      422.30     25.34 o
  -6  -5   9      672.32      635.52     27.72 o
  -5  -5   9     4271.15     4192.82    117.04 o
  -4  -5   9      241.44      213.20     13.50 o
  -3  -5   9    11129.17    11311.98    113.48 o
  -2  -5   9     2640.71     2665.33     33.84 o
  -1  -5   9    10728.65    10804.40    103.18 o
   0  -5   9       91.96      118.21      7.24 o
   1  -5   9      920.56      991.25     20.23 o
   2  -5   9    11747.41    11931.64    131.66 o
   3  -5   9     2161.01     2198.08     71.23 o
   4  -5   9     1618.03     1640.17     35.74 o
   5  -5   9      102.83      109.95      9.22 o
   6  -5   9     2194.21     2177.75     43.19 o
   7  -5   9       98.83      110.17     11.01 o
   8  -5   9       57.64       66.24     10.48 o
   9  -5   9     2345.07     2420.69     63.76 o
  10  -5   9       93.56       74.85     21.00 o
  -9  -4   9      516.79      534.69     30.65 o
  -8  -4   9     1339.99     1291.78     44.76 o
  -7  -4   9     1843.20     1799.03     44.62 o
  -6  -4   9       12.13       13.33      7.72 o
  -5  -4   9     3876.94     3905.09    102.92 o
  -4  -4   9     1047.45      995.05     22.43 o
  -3  -4   9       17.02       11.41      3.59 o
  -2  -4   9     1575.45     1575.61     23.15 o
  -1  -4   9     2563.13     2579.64     30.25 o
   0  -4   9     9510.09     9711.12    140.20 o
   1  -4   9      399.61      430.69      9.65 o
   2  -4   9     2604.45     2507.45     34.79 o
   3  -4   9       82.71      115.20      6.13 o
   4  -4   9     1880.76     1869.21     33.82 o
   5  -4   9     2094.63     2060.16     40.89 o
   6  -4   9      677.27      710.27     19.86 o
   7  -4   9     5677.32     5684.22     77.04 o
   8  -4   9        5.75        6.48     10.89 o
   9  -4   9     1075.64     1109.84     38.59 o
  10  -4   9      112.94      122.20     19.60 o
 -10  -3   9      917.86      952.85     47.69 o
  -9  -3   9     1314.58     1225.24     44.46 o
  -8  -3   9      469.77      496.94     26.54 o
  -7  -3   9      816.03      810.48     28.08 o
  -6  -3   9      243.90      268.80     16.67 o
  -5  -3   9     1038.42     1005.09     27.40 o
  -4  -3   9      254.73      236.54      9.83 o
  -3  -3   9    16800.10    16563.44    157.43 o
  -2  -3   9     7518.30     7392.08     73.83 o
  -1  -3   9       35.17       45.16      4.70 o
   0  -3   9    10098.90     9638.99    135.08 o
   1  -3   9     2328.87     2382.31     45.04 o
   2  -3   9     2073.32     2354.10     29.71 o
   3  -3   9     1700.96     1691.36     25.28 o
   4  -3   9     5910.44     5966.33     79.20 o
   5  -3   9     2424.75     2388.07     44.06 o
   6  -3   9      470.74      481.77     14.73 o
   7  -3   9     5613.72     5892.92     85.30 o
   8  -3   9     1301.13     1305.05     40.24 o
   9  -3   9      778.57      713.32     51.05 o
  10  -3   9       19.11        9.87     11.69 o
 -10  -2   9      175.41      186.25     21.44 o
  -9  -2   9     3203.38     3511.93     84.38 o
  -8  -2   9        4.52        4.19      8.79 o
  -7  -2   9      765.65      747.73     27.66 o
  -6  -2   9     4220.27     4156.39     58.89 o
  -5  -2   9     4492.14     4377.23     49.72 o
  -4  -2   9     2298.16     2337.63     32.84 o
  -3  -2   9     3213.21     3152.79     63.60 o
  -2  -2   9    20137.88    19564.51    214.75 o
  -1  -2   9      112.99      138.76      6.88 o
   0  -2   9       27.58       37.96      4.78 o
   1  -2   9     5403.72     5496.14     76.34 o
   2  -2   9    14169.18    14080.28    200.34 o
   3  -2   9     3587.46     3538.56     40.32 o
   4  -2   9        2.43        8.93      3.91 o
   5  -2   9    12990.36    13056.28    121.53 o
   6  -2   9      781.38      763.73     20.38 o
   7  -2   9     1313.71     1326.57     29.32 o
   8  -2   9      311.18      368.11     24.35 o
   9  -2   9     1739.89     1513.10     47.58 o
  10  -2   9      683.92      770.81     46.84 o
 -11  -1   9     1426.21     1543.55     93.55 o
 -10  -1   9      277.37      246.99     24.64 o
  -9  -1   9      208.74      269.47     20.16 o
  -8  -1   9     1290.75     1386.34     36.83 o
  -7  -1   9      482.40      537.93     20.50 o
  -6  -1   9      610.17      598.39     15.60 o
  -5  -1   9     5382.33     5144.84     50.69 o
  -4  -1   9    20371.40    19945.62    178.73 o
  -3  -1   9     1530.58     1431.35     21.78 o
  -2  -1   9     2157.45     2113.43     27.38 o
  -1  -1   9     6923.04     7125.67     83.81 o
   0  -1   9    21726.09    20877.52    187.46 o
   1  -1   9    17055.80    17993.19    204.92 o
   2  -1   9      816.64      842.18     13.15 o
   3  -1   9    11144.03    11070.39    119.98 o
   4  -1   9       42.25       34.61      5.36 o
   5  -1   9      304.54      326.92     12.74 o
   6  -1   9      338.26      335.03     14.25 o
   7  -1   9     1380.91     1277.92     29.41 o
   8  -1   9     2125.67     2150.53     45.30 o
   9  -1   9       13.23       17.01     11.70 o
  10  -1   9      296.56      283.01     29.04 o
 -11   0   9     1628.49     1561.79     72.49 o
 -10   0   9       34.12       10.79     12.78 o
  -9   0   9     4717.86     4880.30     89.71 o
  -8   0   9       29.51       18.64      7.09 o
  -7   0   9      930.89      903.64     21.35 o
  -6   0   9    11239.11    11254.71    104.18 o
  -5   0   9      543.44      524.87     12.34 o
  -4   0   9     4595.24     4679.45     52.11 o
  -3   0   9      503.35      546.64      9.30 o
  -2   0   9    30191.01    30510.39    433.24 o
  -1   0   9       36.41       42.75      3.17 o
   0   0   9     1279.17     1282.13     21.48 o
   1   0   9    15156.58    14838.21    137.48 o
   2   0   9      625.23      649.08     12.46 o
   3   0   9      283.70      295.08     12.17 o
   4   0   9     1309.52     1328.33     30.36 o
   5   0   9     4437.43     4415.11     60.70 o
   6   0   9      517.72      497.68     22.27 o
   7   0   9      923.82      930.16     29.40 o
   8   0   9     3150.60     3319.22     77.70 o
   9   0   9       24.01       43.13     12.81 o
 -11   1   9      855.25      824.62     50.71 o
 -10   1   9       83.16       85.44     14.33 o
  -9   1   9      739.17      780.16     27.21 o
  -8   1   9     3325.34     3344.33     52.62 o
  -7   1   9      172.04      199.53      9.68 o
  -6   1   9     1169.19     1130.71     17.10 o
  -5   1   9      296.61      284.76      7.04 o
  -4   1   9     3883.71     3696.39     55.02 o
  -3   1   9       59.31       53.78      3.07 o
  -2   1   9     1539.84     1599.78     18.89 o
  -1   1   9    21153.80    21110.00    161.84 o
   0   1   9     1090.56     1118.22     19.71 o
   1   1   9     1159.64     1291.75     16.80 o
   2   1   9      111.54      132.92      6.89 o
   3   1   9     5729.73     5879.94    124.47 o
   4   1   9     1748.75     1687.99     32.40 o
   5   1   9     1227.79     1171.10     28.22 o
   6   1   9     6361.45     6390.00     90.58 o
   7   1   9       24.03       19.31      8.50 o
   8   1   9      281.04      276.47     20.60 o
   9   1   9       36.77       36.14     16.97 o
 -11   2   9     1191.46     1242.60     61.01 o
 -10   2   9      337.06      362.40     21.48 o
  -9   2   9        7.69       14.10      7.39 o
  -8   2   9     5163.66     5257.29     71.77 o
  -7   2   9      579.81      574.58     14.65 o
  -6   2   9        3.43        4.00      2.36 o
  -5   2   9       39.98       61.74      4.35 o
  -4   2   9     9306.38     9155.45     88.00 o
  -3   2   9     4053.62     4162.06     34.57 o
  -2   2   9      875.98      830.35     11.65 o
  -1   2   9    30401.51    30419.26    220.99 o
   0   2   9      160.52      196.63      7.95 o
   1   2   9     6326.31     6197.88    133.13 o
   2   2   9       58.87       65.31      8.23 o
   3   2   9     9369.85     9478.63     98.70 o
   4   2   9     3929.36     3886.61     69.05 o
   5   2   9      176.09      146.16     12.65 o
   6   2   9     3675.35     3855.78     66.80 o
   7   2   9      647.02      616.22     25.74 o
   8   2   9     2969.45     3020.04     71.16 o
   9   2   9       75.91       83.19     16.60 o
 -12   3   9      177.68      194.44     50.91 o
 -11   3   9      178.92      187.96     20.31 o
 -10   3   9     2693.86     2803.82     72.81 o
  -9   3   9      198.96      215.30     12.74 o
  -8   3   9       21.68       30.30      6.80 o
  -7   3   9      243.82      236.78      9.15 o
  -6   3   9     6797.91     6592.25     73.65 o
  -5   3   9     2413.64     2428.16     35.49 o
  -4   3   9     3870.49     3695.61     50.47 o
  -3   3   9    15701.68    15928.00    142.54 o
  -2   3   9     3855.32     3691.69     41.52 o
  -1   3   9     5199.03     5022.53     53.41 o
   0   3   9     1026.80     1075.17     21.21 o
   1   3   9     9813.81     9384.31    133.28 o
   2   3   9     4796.80     4825.39     62.85 o
   3   3   9      188.09      211.83     12.45 o
   4   3   9     4423.63     4266.91     67.16 o
   5   3   9      974.45      856.36     28.00 o
   6   3   9     5309.80     5339.89     85.03 o
   7   3   9      335.17      373.39     24.33 o
   8   3   9      800.12      725.49     39.38 o
 -12   4   9      379.12      382.35     34.91 o
 -11   4   9     1039.92     1084.12     37.49 o
 -10   4   9      952.67      881.69     27.32 o
  -9   4   9       60.01       58.17      7.91 o
  -8   4   9    12553.68    12732.18    122.11 o
  -7   4   9     2555.64     2530.87     37.90 o
  -6   4   9      552.01      518.27     14.71 o
  -5   4   9     5735.64     5737.22     80.94 o
  -4   4   9     7907.37     7752.96     77.67 o
  -3   4   9     1296.33     1348.08     18.82 o
  -2   4   9     3707.42     3898.62     41.13 o
  -1   4   9    30221.88    28309.23    319.21 o
   0   4   9     1149.74     1073.34     22.15 o
   1   4   9      133.05       71.52      5.84 o
   2   4   9     5245.18     5339.37     86.67 o
   3   4   9       68.46       58.94      7.78 o
   4   4   9        3.78       22.11      8.21 o
   5   4   9      253.34      265.84     19.20 o
   6   4   9     2994.56     3147.05     70.57 o
   7   4   9      943.45      959.88     38.81 o
   8   4   9       32.62       20.72     12.27 o
 -12   5   9       92.11       63.08     13.09 o
 -11   5   9       49.15       55.68     11.37 o
 -10   5   9     3578.52     3665.30     64.26 o
  -9   5   9       48.06       54.98      8.76 o
  -8   5   9      847.56      819.45     21.71 o
  -7   5   9     5379.98     5277.01     73.61 o
  -6   5   9      689.58      640.73     17.21 o
  -5   5   9      142.31      134.93      5.20 o
  -4   5   9        6.31       34.94      2.58 o
  -3   5   9    13972.32    13619.47    156.57 o
  -2   5   9      275.40      284.71      8.91 o
  -1   5   9     2063.62     2257.13     35.60 o
   0   5   9     6425.08     6083.04     71.51 o
   1   5   9      320.74      340.17     13.04 o
   2   5   9      108.75      105.44      6.74 o
   3   5   9      123.53      120.65     11.05 o
   4   5   9     7540.90     7513.80    131.83 o
   5   5   9      318.32      335.40     25.01 o
   6   5   9        3.86       10.76     10.08 o
   7   5   9     2273.73     2240.38     63.75 o
 -12   6   9      271.74      279.28     18.98 o
 -11   6   9      224.91      184.76     14.60 o
 -10   6   9     1855.39     1909.10     44.70 o
  -9   6   9     3393.23     3450.00     64.59 o
  -8   6   9      425.50      381.34     16.02 o
  -7   6   9       56.85       54.02      6.48 o
  -6   6   9       84.76       87.52      5.50 o
  -5   6   9     4874.43     4790.28     62.23 o
  -4   6   9      450.31      444.82     15.56 o
  -3   6   9     3091.83     2934.74     46.74 o
  -2   6   9    14388.44    14415.07    147.69 o
  -1   6   9      482.72      400.13     14.20 o
   0   6   9      100.89      117.42      8.16 o
   1   6   9       14.35       15.07      4.21 o
   2   6   9     4421.70     4386.06    106.02 o
   3   6   9     1629.26     1549.27     50.26 o
   4   6   9     4999.69     5206.30    106.72 o
   5   6   9      870.61      874.01     41.11 o
   6   6   9     1530.22     1557.92     51.48 o
   7   6   9       11.67       24.93     12.33 o
 -12   7   9      804.26      831.47     34.80 o
 -11   7   9      283.66      281.85     23.17 o
 -10   7   9       42.36       44.16     11.89 o
  -9   7   9     3835.45     3775.30     85.73 o
  -8   7   9       13.72       14.72      6.81 o
  -7   7   9     5279.28     5197.23     72.77 o
  -6   7   9      859.62      848.89     18.46 o
  -5   7   9     6546.86     6694.17     77.29 o
  -4   7   9     3401.30     3306.83     37.63 o
  -3   7   9        5.06       12.06      5.24 o
  -2   7   9       65.92       80.81      6.93 o
  -1   7   9     2750.76     2713.10     43.45 o
   0   7   9     5361.00     5342.78     65.09 o
   1   7   9       35.86       43.66      6.38 o
   2   7   9     4455.14     4531.84     95.37 o
   3   7   9     2675.86     2589.87     69.56 o
   4   7   9      253.82      243.27     22.28 o
   5   7   9       28.70       21.08     15.64 o
   6   7   9      259.84      236.88     21.95 o
 -11   8   9      840.10      763.24     33.42 o
 -10   8   9     1188.06     1209.62     39.15 o
  -9   8   9      245.13      288.26     17.06 o
  -8   8   9       35.35       50.81      8.90 o
  -7   8   9     4533.70     4512.53     67.18 o
  -6   8   9        8.59       12.32      5.37 o
  -5   8   9     1111.19     1036.47     24.69 o
  -4   8   9     4746.53     4689.64     62.47 o
  -3   8   9     4278.71     4163.56     62.01 o
  -2   8   9     3840.83     3812.39     52.23 o
  -1   8   9      731.45      736.33     20.29 o
   0   8   9     6405.63     6569.04     77.63 o
   1   8   9     3318.79     3369.67     69.88 o
   2   8   9      261.18      343.09     22.14 o
   3   8   9      832.17      776.54     38.75 o
   4   8   9      421.48      438.17     30.75 o
   5   8   9     1377.10     1349.40     55.58 o
 -11   9   9        1.41        1.00     11.95 o
 -10   9   9       53.75       55.91     14.30 o
  -9   9   9     3867.68     3942.56     73.88 o
  -8   9   9       17.75       27.46      7.23 o
  -7   9   9      238.24      232.17     15.05 o
  -6   9   9     1907.98     1900.82     37.57 o
  -5   9   9     1333.10     1220.67     32.29 o
  -4   9   9      104.48      108.08      9.50 o
  -3   9   9      288.08      273.36     12.70 o
  -2   9   9      862.63      818.79     20.99 o
  -1   9   9        8.31       11.62      5.71 o
   0   9   9      332.65      324.12     14.63 o
   1   9   9     4167.13     4013.56     79.67 o
   2   9   9      842.97      743.73     32.82 o
   3   9   9     1767.00     1796.41     61.46 o
   4   9   9        0.01       11.23     13.83 o
   5   9   9     1057.99     1004.03     58.60 o
 -11  10   9     2130.38     2270.84     66.43 o
 -10  10   9        8.60       13.02     12.36 o
  -9  10   9      674.11      644.28     28.69 o
  -8  10   9     1505.09     1456.80     45.48 o
  -7  10   9     1499.06     1403.43     43.58 o
  -6  10   9      109.94       99.57     10.63 o
  -5  10   9       96.51       90.76     12.19 o
  -4  10   9     7413.41     7508.65     92.58 o
  -3  10   9      195.98      180.86     10.83 o
  -2  10   9      511.95      515.53     17.71 o
  -1  10   9     2706.89     2769.69     46.69 o
   0  10   9      676.32      707.04     28.27 o
   1  10   9     1363.65     1353.76     44.80 o
   2  10   9       10.10        8.80     11.96 o
   3  10   9     1383.06     1335.73     54.78 o
   4  10   9      120.69       75.58     14.84 o
 -10  11   9      776.74      745.24     36.87 o
  -9  11   9     1046.99     1047.95     37.62 o
  -8  11   9       13.31        6.59     12.81 o
  -7  11   9        0.70       10.57      9.49 o
  -6  11   9     4144.35     4062.14     80.70 o
  -5  11   9     1097.82     1048.38     36.43 o
  -4  11   9     1228.71     1191.41     38.62 o
  -3  11   9     1191.93     1203.21     31.81 o
  -2  11   9     2444.19     2551.06     43.16 o
  -1  11   9      161.90      175.40     15.22 o
   0  11   9      333.88      342.47     21.20 o
   1  11   9     4034.39     4154.77     87.65 o
   2  11   9      145.13      182.67     18.67 o
   3  11   9       18.32        5.83     14.27 o
 -10  12   9        4.20       -4.91     16.80 o
  -9  12   9      440.38      434.57     30.83 o
  -8  12   9     1010.48     1021.04     40.05 o
  -7  12   9       53.95       54.68     12.25 o
  -6  12   9     1405.87     1463.97     46.82 o
  -5  12   9        3.79       11.55      8.91 o
  -4  12   9      585.14      584.97     28.05 o
  -3  12   9      672.18      683.54     29.94 o
  -2  12   9      739.56      749.84     25.03 o
  -1  12   9     2759.89     2921.26     63.22 o
   0  12   9       50.91       20.95      9.47 o
   1  12   9      493.59      439.94     25.76 o
   2  12   9       34.71       43.08     15.34 o
  -9  13   9      245.79      248.56     25.75 o
  -8  13   9      390.99      403.13     30.70 o
  -7  13   9      190.83      191.35     19.23 o
  -6  13   9       25.55       34.05     11.11 o
  -5  13   9      166.91      188.16     25.09 o
  -4  13   9      759.27      768.72     33.64 o
  -3  13   9      658.21      613.78     29.98 o
  -2  13   9       33.64       34.05     10.48 o
  -1  13   9     1668.07     1675.77     54.44 o
   0  13   9      599.84      655.24     47.25 o
  -8  14   9       27.56       27.87     17.85 o
  -7  14   9      862.75      832.84     43.65 o
  -6  14   9     1128.42     1143.66     51.12 o
  -5  14   9      539.74      598.66     35.34 o
  -4  14   9      224.54      234.20     20.52 o
  -3  14   9     2821.68     2955.95     83.44 o
  -2  14   9      823.48      870.60     40.51 o
   0 -14  10      154.53      179.54     30.63 o
   1 -14  10      278.61      261.49     29.12 o
   2 -14  10      418.09      395.21     33.00 o
   3 -14  10      142.41      167.02     20.42 o
   4 -14  10       36.25       36.22     12.83 o
   5 -14  10        9.45        1.05     13.79 o
   6 -14  10     2001.70     1992.36     61.74 o
  -2 -13  10       45.02       49.92     20.48 o
  -1 -13  10      773.36      733.32     40.77 o
   0 -13  10     1142.00     1073.28     42.80 o
   1 -13  10      220.21      247.74     21.03 o
   2 -13  10       44.33       46.05     10.50 o
   3 -13  10      680.81      682.76     32.86 o
   4 -13  10      737.80      690.65     38.37 o
   5 -13  10      227.87      292.83     28.11 o
   6 -13  10      953.56      861.96     34.97 o
   7 -13  10      746.44      743.17     33.25 o
  -3 -12  10     1886.09     1828.17     65.58 o
  -2 -12  10       76.60       87.21     12.87 o
  -1 -12  10     1197.34     1177.66     46.88 o
   0 -12  10      335.44      305.07     21.97 o
   1 -12  10      409.48      407.41     25.22 o
   2 -12  10      983.71     1075.72     35.30 o
   3 -12  10       99.00       96.23     13.78 o
   4 -12  10     1365.71     1377.89     46.04 o
   5 -12  10     1252.73     1160.48     38.65 o
   6 -12  10     1158.14     1158.88     39.62 o
   7 -12  10       39.50       65.28     12.98 o
   8 -12  10        6.81      -11.06     10.37 o
  -4 -11  10       91.43       52.49     17.12 o
  -3 -11  10      209.31      202.27     21.72 o
  -2 -11  10     1942.44     1937.44     54.71 o
  -1 -11  10      910.44      940.37     33.19 o
   0 -11  10     2120.93     2198.72     77.81 o
   1 -11  10      289.42      282.13     19.60 o
   2 -11  10     3035.21     2990.54     77.17 o
   3 -11  10      243.18      217.74     17.88 o
   4 -11  10      637.18      614.42     29.95 o
   5 -11  10     2269.58     2126.69     51.52 o
   6 -11  10      373.74      408.16     22.73 o
   7 -11  10     4184.06     4265.00     80.36 o
   8 -11  10       91.96       66.78     11.96 o
   9 -11  10      287.62      281.77     20.96 o
  -5 -10  10       24.56       40.99     14.41 o
  -4 -10  10      702.60      696.62     48.15 o
  -3 -10  10      918.55      951.42     36.08 o
  -2 -10  10       32.00       49.25     10.72 o
  -1 -10  10        0.42        0.80      7.21 o
   0 -10  10     7752.07     8088.65    108.57 o
   1 -10  10     2320.81     2389.08     55.32 o
   2 -10  10       41.11       31.63      8.68 o
   3 -10  10      484.78      422.22     20.54 o
   4 -10  10     1928.95     1934.81     67.22 o
   5 -10  10     2604.79     2567.42     55.35 o
   6 -10  10      418.57      385.71     22.37 o
   7 -10  10     1951.41     1921.39     49.45 o
   8 -10  10       83.42       94.70     14.26 o
   9 -10  10      316.59      328.23     22.12 o
  -6  -9  10      202.09      199.61     21.56 o
  -5  -9  10      754.03      752.12     39.24 o
  -4  -9  10       99.95       89.96     12.22 o
  -3  -9  10       80.78       89.67     11.31 o
  -2  -9  10     3213.28     3289.45     56.81 o
  -1  -9  10       79.05       68.45      7.71 o
   0  -9  10      146.29      134.08      9.78 o
   1  -9  10     1309.01     1267.77     31.53 o
   2  -9  10      334.94      383.37     18.09 o
   3  -9  10       41.21       24.83      7.44 o
   4  -9  10     1673.29     1646.98     45.18 o
   5  -9  10     5475.28     5680.85     87.41 o
   6  -9  10       44.17       54.53      9.22 o
   7  -9  10      250.71      230.40     17.20 o
   8  -9  10      186.66      171.90     15.11 o
   9  -9  10      456.83      490.98     25.63 o
  -7  -8  10      903.60      853.94     53.34 o
  -6  -8  10      669.41      650.06     37.22 o
  -5  -8  10      926.22      953.94     42.74 o
  -4  -8  10      774.48      733.38     30.80 o
  -3  -8  10      480.45      479.24     21.35 o
  -2  -8  10     1691.94     1674.04     34.09 o
  -1  -8  10        1.55       10.96      6.58 o
   0  -8  10     9809.26     9962.14    238.36 o
   1  -8  10      115.96      115.58      7.85 o
   2  -8  10       53.84       53.20      5.95 o
   3  -8  10     3221.23     3361.57     82.29 o
   4  -8  10      105.12      138.93     11.99 o
   5  -8  10     1034.77      978.08     30.22 o
   6  -8  10      166.00      166.07     13.56 o
   7  -8  10     1376.45     1447.22     40.36 o
   8  -8  10      129.55      143.83     14.30 o
   9  -8  10        2.36       -3.14     12.98 o
  10  -8  10     1939.06     1982.99     53.79 o
  -8  -7  10       42.63       51.19     15.11 o
  -7  -7  10      661.50      659.06     62.00 o
  -6  -7  10     1219.75     1233.61     49.51 o
  -5  -7  10       48.12       63.99     11.56 o
  -4  -7  10     3229.16     3325.38     98.26 o
  -3  -7  10      348.26      365.16     15.01 o
  -2  -7  10     1566.76     1518.45     40.59 o
  -1  -7  10      399.72      407.72     14.32 o
   0  -7  10     1348.07     1345.07     28.33 o
   1  -7  10     4240.73     4267.44     74.84 o
   2  -7  10      109.75      102.63      5.48 o
   3  -7  10     3404.26     3345.16     60.54 o
   4  -7  10       54.05       72.77      7.51 o
   5  -7  10     6135.70     6175.43     88.16 o
   6  -7  10      962.25      934.81     32.16 o
   7  -7  10      120.99      125.52     13.91 o
   8  -7  10     4676.32     4681.84     87.63 o
   9  -7  10       24.98       40.71     13.65 o
  10  -7  10      188.94      169.61     25.00 o
  -8  -6  10      534.81      557.55     32.18 o
  -7  -6  10        0.22       -4.84     12.19 o
  -6  -6  10     2726.56     2800.47     68.74 o
  -5  -6  10      201.04      188.95     16.01 o
  -4  -6  10      136.15      124.36     10.92 o
  -3  -6  10     2000.11     1998.25     37.63 o
  -2  -6  10    11334.51    11267.22    162.82 o
  -1  -6  10     8436.55     8312.20    112.73 o
   0  -6  10      247.13      246.19     10.27 o
   1  -6  10    13969.72    14387.97    247.32 o
   2  -6  10     4702.31     4540.00     82.95 o
   3  -6  10     5856.86     5727.75     69.93 o
   4  -6  10      356.88      386.49     14.18 o
   5  -6  10     3922.87     3966.91     83.62 o
   6  -6  10     3862.50     3804.95     61.98 o
   7  -6  10      426.79      385.83     21.97 o
   8  -6  10      678.49      623.30     28.62 o
   9  -6  10      230.64      232.99     20.11 o
  10  -6  10      983.01      951.53     43.45 o
  -9  -5  10       10.21        5.46     21.88 o
  -8  -5  10     3071.09     3273.04    110.92 o
  -7  -5  10        1.61        4.42     10.32 o
  -6  -5  10      358.17      328.61     20.30 o
  -5  -5  10     1302.71     1275.72     38.07 o
  -4  -5  10     6485.02     6479.64     84.44 o
  -3  -5  10     2632.78     2681.16     37.87 o
  -2  -5  10        1.11        3.51      3.90 o
  -1  -5  10    11526.02    11569.53    160.34 o
   0  -5  10      117.87      124.19      6.96 o
   1  -5  10     4046.70     4280.23     50.26 o
   2  -5  10      240.09      293.05     16.65 o
   3  -5  10     4299.08     4197.12     61.22 o
   4  -5  10     3475.09     3260.15     51.08 o
   5  -5  10      405.63      401.47     16.72 o
   6  -5  10     2490.76     2482.07     47.18 o
   7  -5  10      478.13      447.44     20.08 o
   8  -5  10     1716.22     1718.34     42.52 o
   9  -5  10       32.76       57.65     12.50 o
  10  -5  10      315.94      365.39     52.80 o
  -9  -4  10      225.49      170.17     18.18 o
  -8  -4  10      502.55      473.70     27.26 o
  -7  -4  10       85.27       72.19     10.62 o
  -6  -4  10     1516.03     1528.76     42.64 o
  -5  -4  10        6.43       12.63      4.58 o
  -4  -4  10     1279.31     1193.28     25.47 o
  -3  -4  10     9701.73     9594.90    101.88 o
  -2  -4  10     2061.46     2015.67     27.38 o
  -1  -4  10      886.08      712.13     14.20 o
   0  -4  10      245.47      222.17      7.93 o
   1  -4  10    13642.70    13786.58    205.86 o
   2  -4  10     4614.45     4460.66     51.05 o
   3  -4  10      483.31      463.96     14.92 o
   4  -4  10     1933.02     2087.21     29.59 o
   5  -4  10      301.84      288.77     11.74 o
   6  -4  10      841.19      839.42     22.34 o
   7  -4  10      522.76      508.68     21.49 o
   8  -4  10     2489.78     2620.23     53.92 o
   9  -4  10     1154.24     1075.65     38.66 o
  10  -4  10       12.44       19.83     18.95 o
 -10  -3  10       32.94       29.23     16.13 o
  -9  -3  10       45.70       51.69     13.19 o
  -8  -3  10     3795.21     3789.20     70.33 o
  -7  -3  10       46.53       37.89      7.82 o
  -6  -3  10        3.27       28.17      9.91 o
  -5  -3  10     6927.40     6975.76     75.93 o
  -4  -3  10      221.08      239.05      9.36 o
  -3  -3  10       19.07       31.39      4.81 o
  -2  -3  10      766.38      803.37     17.28 o
  -1  -3  10     4338.59     4244.01     63.77 o
   0  -3  10      119.95      187.79      7.99 o
   1  -3  10     2635.45     2672.92     39.02 o
   2  -3  10     7414.55     7591.14     76.21 o
   3  -3  10     1599.07     1763.15     30.88 o
   4  -3  10      947.45      953.01     18.59 o
   5  -3  10     1439.53     1455.17     32.45 o
   6  -3  10     4649.64     4732.47     60.77 o
   7  -3  10     1288.23     1280.32     38.23 o
   8  -3  10      387.05      334.38     21.73 o
   9  -3  10     2697.69     2699.14     72.97 o
  10  -3  10        6.55       16.39     11.88 o
 -10  -2  10     1205.00     1139.30     50.87 o
  -9  -2  10       36.26       53.01     14.64 o
  -8  -2  10     1081.05     1144.53     45.44 o
  -7  -2  10      475.62      501.08     22.71 o
  -6  -2  10      731.38      728.32     21.79 o
  -5  -2  10     4178.84     4088.75     61.69 o
  -4  -2  10      742.90      698.56     15.85 o
  -3  -2  10     3142.76     2799.17     43.64 o
  -2  -2  10      130.01      161.90      7.93 o
  -1  -2  10    13385.26    13297.25    159.67 o
   0  -2  10    13809.50    13135.46    128.59 o
   1  -2  10      812.24      855.01     12.86 o
   2  -2  10      100.35      129.28      5.15 o
   3  -2  10      381.44      374.68     14.79 o
   4  -2  10     9063.85     9001.00     89.42 o
   5  -2  10      234.91      269.23     12.98 o
   6  -2  10      704.51      706.98     21.10 o
   7  -2  10     5676.26     5704.43     84.28 o
   8  -2  10      507.13      506.19     25.91 o
   9  -2  10       79.37       89.98     16.13 o
  10  -2  10        1.38       14.53     45.58 o
 -11  -1  10       17.45       30.25     24.82 o
 -10  -1  10     3295.95     3431.17    134.08 o
  -9  -1  10      771.91      766.94     32.95 o
  -8  -1  10      460.29      429.18     22.12 o
  -7  -1  10     3828.90     3903.79     58.26 o
  -6  -1  10       58.98       50.80      5.18 o
  -5  -1  10     6126.77     6158.80     52.34 o
  -4  -1  10      132.34      132.20      6.18 o
  -3  -1  10     6659.57     6130.91     73.39 o
  -2  -1  10    17255.68    17713.45    236.02 o
  -1  -1  10      687.84      712.10     16.10 o
   0  -1  10     2324.28     2236.10     31.99 o
   1  -1  10     1848.13     1800.42     29.90 o
   2  -1  10    10923.11    10528.49    128.78 o
   3  -1  10      296.96      316.06     13.44 o
   4  -1  10     3109.79     3054.04     45.29 o
   5  -1  10     5099.31     5127.60     72.75 o
   6  -1  10     1814.68     1844.27     34.63 o
   7  -1  10        0.84        1.29      6.17 o
   8  -1  10       22.29       17.51     13.22 o
   9  -1  10     1150.78     1062.40     74.17 o
 -11   0  10       48.76       57.01     21.28 o
 -10   0  10       56.54       68.05     15.90 o
  -9   0  10     2088.90     2160.39     55.88 o
  -8   0  10      332.89      354.89     19.80 o
  -7   0  10     2602.66     2582.34     41.71 o
  -6   0  10      325.41      312.36     10.37 o
  -5   0  10    12210.46    12481.60    174.04 o
  -4   0  10      242.79      239.08      7.10 o
  -3   0  10     1345.17     1346.62     17.98 o
  -2   0  10     8757.47     8823.19    110.31 o
  -1   0  10      515.74      468.65      9.66 o
   0   0  10    12423.41    12421.73    119.14 o
   1   0  10      630.91      697.81     13.38 o
   2   0  10      743.17      708.79     12.75 o
   3   0  10     4163.16     4188.94     58.20 o
   4   0  10      159.39      151.56      9.44 o
   5   0  10     1112.75     1068.77     24.68 o
   6   0  10      545.18      446.28     16.82 o
   7   0  10     3333.20     3271.60     52.85 o
   8   0  10      104.40       62.42     11.51 o
   9   0  10      390.53      387.95     28.48 o
 -11   1  10      798.39      755.40     49.06 o
 -10   1  10     1737.47     1710.22     50.59 o
  -9   1  10      358.73      329.15     20.25 o
  -8   1  10      608.76      579.06     22.99 o
  -7   1  10     5755.43     5959.68     84.22 o
  -6   1  10     2736.00     2598.13     32.90 o
  -5   1  10        3.70       13.51      2.09 o
  -4   1  10     5931.22     6344.25     75.29 o
  -3   1  10     2628.96     2758.41     33.95 o
  -2   1  10        4.22       10.27      1.58 o
  -1   1  10     1307.66     1361.84     16.15 o
   0   1  10    18275.51    17483.88    161.43 o
   1   1  10     3062.46     3011.14     33.36 o
   2   1  10        1.14        4.66      3.50 o
   3   1  10     7741.55     8077.32     96.52 o
   4   1  10       65.73       72.76      7.32 o
   5   1  10      319.83      359.49     15.60 o
   6   1  10      140.45      143.18     13.31 o
   7   1  10     2953.02     2963.08     58.48 o
   8   1  10      848.51      905.16     36.27 o
   9   1  10       22.19       18.73     13.99 o
 -11   2  10        2.91       -8.84     27.06 o
 -10   2  10        5.21        2.58      9.32 o
  -9   2  10     1847.58     1926.28     44.79 o
  -8   2  10      505.84      511.30     18.93 o
  -7   2  10     1354.48     1385.88     25.05 o
  -6   2  10     4577.48     4559.94     59.88 o
  -5   2  10      689.76      641.85     14.09 o
  -4   2  10       26.80       23.23      3.52 o
  -3   2  10     2510.99     2537.03     44.81 o
  -2   2  10    18933.12    18481.98    207.04 o
  -1   2  10     2433.00     2468.35     31.39 o
   0   2  10       23.48       32.45      4.19 o
   1   2  10     2431.93     2360.36     35.28 o
   2   2  10     2764.65     2682.36     37.45 o
   3   2  10      221.19      212.18      9.15 o
   4   2  10     1112.55     1130.02     29.70 o
   5   2  10    13808.27    13922.75    161.52 o
   6   2  10      160.20      148.68     13.33 o
   7   2  10      669.92      664.39     27.18 o
   8   2  10     1099.32     1101.39     41.58 o
 -11   3  10      976.70      970.86     40.51 o
 -10   3  10      404.15      353.13     25.98 o
  -9   3  10     1734.54     1837.42     44.62 o
  -8   3  10     3748.44     3900.91     56.39 o
  -7   3  10     1743.58     1755.45     32.95 o
  -6   3  10      746.20      685.78     18.29 o
  -5   3  10     1725.92     1549.43     27.31 o
  -4   3  10     7688.82     7530.91     73.60 o
  -3   3  10      442.66      467.40     12.20 o
  -2   3  10     2482.77     2467.71     32.73 o
  -1   3  10    14144.79    13755.48    126.65 o
   0   3  10     3226.97     2708.63     38.91 o
   1   3  10      904.78      826.68     22.23 o
   2   3  10        8.72        7.32      3.88 o
   3   3  10    12151.43    12271.66    147.16 o
   4   3  10      222.56      231.58     14.28 o
   5   3  10      648.08      560.10     23.01 o
   6   3  10     1015.75     1092.02     34.34 o
   7   3  10     1376.29     1365.04     40.69 o
   8   3  10       64.24       40.10     16.05 o
 -12   4  10       26.87       21.79     17.28 o
 -11   4  10     1295.98     1356.82     42.30 o
 -10   4  10      235.64      238.47     25.23 o
  -9   4  10      265.23      291.48     14.84 o
  -8   4  10      588.35      579.89     18.68 o
  -7   4  10     3747.75     3636.35     47.73 o
  -6   4  10     7184.25     7129.98     73.23 o
  -5   4  10       30.72       40.50      4.77 o
  -4   4  10     4354.39     4272.41     54.32 o
  -3   4  10      910.18      801.05     20.03 o
  -2   4  10    16634.38    16873.30    187.22 o
  -1   4  10     1359.58     1528.01     29.58 o
   0   4  10      697.68      740.30     21.61 o
   1   4  10     7771.43     7491.78     85.75 o
   2   4  10      141.00      135.18      8.10 o
   3   4  10     1374.02     1413.77     37.76 o
   4   4  10     3135.64     3001.34     63.05 o
   5   4  10     1561.73     1532.89     44.92 o
   6   4  10       12.27       12.41     12.78 o
   7   4  10       42.77       45.76     12.22 o
   8   4  10     2617.20     2640.21     78.97 o
 -12   5  10        8.84        2.97     11.51 o
 -11   5  10      242.67      207.72     15.93 o
 -10   5  10     1799.13     1832.27     47.70 o
  -9   5  10     1406.63     1287.32     31.85 o
  -8   5  10     3407.01     3395.15     71.74 o
  -7   5  10     1094.39     1090.20     24.82 o
  -6   5  10     2671.13     2677.70     57.72 o
  -5   5  10      757.11      680.61     13.67 o
  -4   5  10      667.14      619.18     14.95 o
  -3   5  10     3265.55     3146.87     40.68 o
  -2   5  10     5741.23     5985.52     62.53 o
  -1   5  10    12476.91    12058.24    123.09 o
   0   5  10     1433.57     1450.80     31.72 o
   1   5  10      764.52      787.13     21.12 o
   2   5  10     3987.74     4082.81     66.21 o
   3   5  10      143.27      172.98     13.44 o
   4   5  10      264.78      237.12     22.72 o
   5   5  10       85.02       51.48     12.03 o
   6   5  10     2760.32     2813.82     69.05 o
   7   5  10        8.84       18.54     11.77 o
 -12   6  10      291.36      267.45     18.11 o
 -11   6  10      747.41      696.25     30.65 o
 -10   6  10      557.36      517.96     24.76 o
  -9   6  10       56.54       69.38     10.88 o
  -8   6  10     5102.78     5047.23     73.28 o
  -7   6  10     1928.07     1884.45     38.40 o
  -6   6  10     1086.93     1073.34     23.12 o
  -5   6  10     1882.30     1894.37     27.48 o
  -4   6  10      709.94      695.18     15.19 o
  -3   6  10     3994.01     3991.92     55.83 o
  -2   6  10      480.36      437.75     14.01 o
  -1   6  10     4198.80     4219.71     57.01 o
   0   6  10     1214.88     1231.94     27.98 o
   1   6  10       97.45      125.58     12.23 o
   2   6  10        8.00        8.68      7.23 o
   3   6  10     3497.78     3420.69     80.12 o
   4   6  10     2330.60     2215.37     65.16 o
   5   6  10       13.04       34.29     14.48 o
   6   6  10     1471.35     1404.25     49.35 o
   7   6  10      200.15      239.97     32.46 o
 -12   7  10       10.54       17.28     11.39 o
 -11   7  10      151.05      153.49     17.61 o
 -10   7  10     6255.53     6490.87    101.78 o
  -9   7  10       76.20       91.62     11.49 o
  -8   7  10       12.88       10.73      7.47 o
  -7   7  10     1754.71     1658.32     36.41 o
  -6   7  10     2038.50     2118.97     34.82 o
  -5   7  10     1743.71     1725.02     32.71 o
  -4   7  10     1884.92     1730.18     30.21 o
  -3   7  10    19367.74    19281.57    174.40 o
  -2   7  10        0.14       -0.38      4.75 o
  -1   7  10      954.66      935.36     23.89 o
   0   7  10      426.84      418.32     14.97 o
   1   7  10      923.35      934.08     28.19 o
   2   7  10     2008.48     2115.36     57.40 o
   3   7  10      271.96      237.23     21.72 o
   4   7  10     2664.34     2540.44     88.42 o
   5   7  10       15.93       24.63     12.60 o
   6   7  10      163.40      119.34     16.68 o
 -11   8  10        0.10        8.64     11.08 o
 -10   8  10      576.59      528.14     25.83 o
  -9   8  10        1.26       12.88      8.70 o
  -8   8  10     2245.93     2210.34     48.30 o
  -7   8  10        1.79       17.81      6.76 o
  -6   8  10      443.66      401.41     17.15 o
  -5   8  10     5401.69     5273.89     71.66 o
  -4   8  10       35.24       39.02      6.89 o
  -3   8  10       34.01       30.89      5.65 o
  -2   8  10      902.82      832.40     20.36 o
  -1   8  10     3654.29     3666.43     52.30 o
   0   8  10      151.07      149.65     10.09 o
   1   8  10       91.81       97.36     10.33 o
   2   8  10     6426.47     6520.51    110.15 o
   3   8  10      343.74      318.69     25.58 o
   4   8  10       83.52      104.57     17.83 o
   5   8  10      854.85      859.60     44.86 o
 -11   9  10       56.03       31.75     10.63 o
 -10   9  10     2537.17     2393.60     57.62 o
  -9   9  10      181.24      167.47     15.98 o
  -8   9  10      177.77      185.52     18.01 o
  -7   9  10     1918.57     1865.55     40.68 o
  -6   9  10      363.66      353.98     16.95 o
  -5   9  10     1011.42     1015.03     27.64 o
  -4   9  10        0.94        5.39      5.04 o
  -3   9  10     2936.27     2975.18     45.73 o
  -2   9  10     2655.52     2686.24     39.49 o
  -1   9  10      425.23      392.63     16.14 o
   0   9  10     8544.70     8746.38    131.58 o
   1   9  10        0.13       -0.22     10.04 o
   2   9  10      382.01      372.39     24.18 o
   3   9  10      914.37      845.42     42.33 o
   4   9  10      285.09      312.33     27.36 o
 -11  10  10      132.20      140.17     16.24 o
 -10  10  10     2622.54     2706.44     62.87 o
  -9  10  10     2154.54     2120.31     53.19 o
  -8  10  10      873.95      862.78     32.00 o
  -7  10  10     1857.45     1923.07     47.57 o
  -6  10  10      335.53      343.03     21.37 o
  -5  10  10     2146.57     2127.51     52.40 o
  -4  10  10       52.70       32.70      8.37 o
  -3  10  10     1493.44     1489.73     31.92 o
  -2  10  10     5506.68     5592.90     86.98 o
  -1  10  10      492.20      476.56     18.43 o
   0  10  10      478.46      463.80     23.23 o
   1  10  10      675.19      663.27     31.96 o
   2  10  10     2201.24     2229.33     62.05 o
   3  10  10      230.00      234.72     24.24 o
 -10  11  10        0.13       -6.60     11.99 o
  -9  11  10     2493.23     2364.64     57.98 o
  -8  11  10      107.32      118.05     14.97 o
  -7  11  10     1191.86     1256.62     42.84 o
  -6  11  10       38.02       36.40     11.11 o
  -5  11  10     2024.66     2007.45     47.82 o
  -4  11  10     2169.04     2275.49     56.01 o
  -3  11  10       90.45      109.63      9.94 o
  -2  11  10     1394.34     1423.49     29.62 o
  -1  11  10      253.82      215.19     16.79 o
   0  11  10     2679.74     2699.50     75.69 o
   1  11  10      218.12      229.74     18.88 o
   2  11  10      438.67      464.11     29.15 o
 -10  12  10      307.03      323.22     33.35 o
  -9  12  10      147.28      123.25     15.07 o
  -8  12  10       82.83       76.76     12.22 o
  -7  12  10     1627.42     1584.22     50.14 o
  -6  12  10      975.80      931.46     37.18 o
  -5  12  10       37.43       51.41     13.45 o
  -4  12  10      221.06      179.77     16.50 o
  -3  12  10      542.78      531.56     27.20 o
  -2  12  10        1.53       -1.75      7.16 o
  -1  12  10      425.83      404.34     23.30 o
   0  12  10     1465.16     1412.19     44.59 o
   1  12  10     1236.20     1146.47     41.81 o
  -9  13  10      630.63      574.85     32.92 o
  -8  13  10      116.37       91.19     17.07 o
  -7  13  10      137.58      112.28     17.43 o
  -6  13  10      932.17      923.92     50.37 o
  -5  13  10      114.37      115.82     16.35 o
  -4  13  10        9.99       17.78     10.14 o
  -3  13  10      191.68      177.69     20.56 o
  -2  13  10     1598.52     1712.07     49.25 o
  -1  13  10      179.46      152.20     18.32 o
   0  13  10        2.74       -1.62     12.71 o
  -7  14  10      251.48      263.54     26.20 o
  -6  14  10       50.66       48.92     12.76 o
  -5  14  10        7.64       -2.22     14.50 o
  -4  14  10      749.08      737.88     34.97 o
  -3  14  10       19.53       16.36     14.60 o
  -2  14  10      853.31      892.02     46.66 o
   1 -14  11     1501.71     1494.51     69.19 o
   2 -14  11       93.73       93.36     15.83 o
   3 -14  11      256.91      180.11     17.10 o
   4 -14  11        2.21       16.94     10.99 o
   5 -14  11      110.22      110.83     21.57 o
  -1 -13  11     1095.34     1117.59     60.14 o
   0 -13  11        2.28      -10.10     12.82 o
   1 -13  11      399.47      388.35     28.55 o
   2 -13  11        2.38        0.88      8.61 o
   3 -13  11       86.67      118.31     15.45 o
   4 -13  11       13.80       32.54     12.52 o
   5 -13  11     1326.22     1266.74     42.63 o
   6 -13  11      732.65      720.41     32.65 o
   7 -13  11       90.30       70.16     13.94 o
  -3 -12  11        8.90       -0.03     13.18 o
  -2 -12  11        7.51      -16.93     13.69 o
  -1 -12  11     1382.05     1315.84     46.96 o
   0 -12  11      304.05      290.05     21.59 o
   1 -12  11      284.99      306.07     19.41 o
   2 -12  11      184.27      185.51     17.36 o
   3 -12  11     1060.49     1162.30     41.73 o
   4 -12  11       17.41        5.11     10.06 o
   5 -12  11        5.93        1.53     10.71 o
   6 -12  11     2330.86     2414.59     58.91 o
   7 -12  11       93.70      148.56     15.59 o
   8 -12  11      611.90      542.13     29.01 o
  -4 -11  11      398.67      373.87     29.48 o
  -3 -11  11     2408.33     2425.40     73.31 o
  -2 -11  11      837.62      825.58     35.22 o
  -1 -11  11       14.79        9.96     10.21 o
   0 -11  11      965.70      928.02     36.46 o
   1 -11  11     3845.61     3926.77     77.53 o
   2 -11  11      376.90      407.80     21.09 o
   3 -11  11       13.12       -3.16      8.42 o
   4 -11  11     5323.66     5311.18     97.40 o
   5 -11  11       18.14       25.98     11.19 o
   6 -11  11       76.55       42.49     10.83 o
   7 -11  11      574.80      527.66     27.38 o
   8 -11  11      935.91      985.74     37.41 o
  -5 -10  11     1390.83     1466.52     57.49 o
  -4 -10  11       21.89       24.02     13.40 o
  -3 -10  11     1871.28     1915.46     60.80 o
  -2 -10  11      391.69      360.14     22.16 o
  -1 -10  11     2381.81     2491.92     53.86 o
   0 -10  11      355.15      356.04     18.28 o
   1 -10  11     1542.13     1512.38     51.39 o
   2 -10  11     1896.08     1880.21     44.01 o
   3 -10  11        4.78        3.11      9.75 o
   4 -10  11      332.34      297.66     24.40 o
   5 -10  11       91.07       89.96     12.47 o
   6 -10  11     5193.31     5564.73     91.11 o
   7 -10  11      228.47      232.62     26.22 o
   8 -10  11        0.28        0.51     11.12 o
   9 -10  11      939.25      970.30     37.31 o
  -6  -9  11      611.78      615.87     38.26 o
  -5  -9  11      128.00      172.15     19.77 o
  -4  -9  11       13.07       19.35     11.86 o
  -3  -9  11     1507.73     1512.80     37.53 o
  -2  -9  11       14.39       11.85      6.85 o
  -1  -9  11     1989.65     1991.06     39.10 o
   0  -9  11     4463.23     4722.35     72.46 o
   1  -9  11     1005.92     1017.46     32.91 o
   2  -9  11      180.49      160.73     12.36 o
   3  -9  11      857.81      852.77     27.24 o
   4  -9  11     3001.95     2996.31     57.68 o
   5  -9  11      500.49      496.09     23.15 o
   6  -9  11      797.35      756.30     28.86 o
   7  -9  11     1288.18     1251.78     38.49 o
   8  -9  11      437.78      420.51     23.46 o
   9  -9  11       25.45        7.65      9.45 o
  -7  -8  11      263.30      278.92     26.82 o
  -6  -8  11      110.11       99.10     17.40 o
  -5  -8  11     1112.33     1163.37     41.23 o
  -4  -8  11      818.19      743.61     31.29 o
  -3  -8  11     3424.93     3463.80     73.68 o
  -2  -8  11      204.87      232.41     12.87 o
  -1  -8  11      695.47      690.19     19.71 o
   0  -8  11      390.59      404.43     15.37 o
   1  -8  11      444.19      440.09     15.84 o
   2  -8  11        7.43        5.28      5.76 o
   3  -8  11       31.88       26.52      6.44 o
   4  -8  11     2792.65     2802.55     53.43 o
   5  -8  11      162.99      171.42     13.44 o
   6  -8  11      415.74      388.81     20.14 o
   7  -8  11     2310.76     2299.72     52.37 o
   8  -8  11      289.90      283.29     19.06 o
   9  -8  11     1367.71     1348.95     42.64 o
  -8  -7  11      374.68      389.88     28.12 o
  -7  -7  11      859.15      851.34     43.19 o
  -6  -7  11       71.15       87.22     14.97 o
  -5  -7  11      844.87      834.69     33.29 o
  -4  -7  11      577.19      580.08     23.09 o
  -3  -7  11     1061.96      984.66     27.27 o
  -2  -7  11     4241.53     4134.03     63.08 o
  -1  -7  11     3459.31     3483.44     48.28 o
   0  -7  11     4014.69     4045.29     52.31 o
   1  -7  11     1391.82     1370.39     26.81 o
   2  -7  11     8732.41     8680.79    122.43 o
   3  -7  11     3305.21     3180.82     86.40 o
   4  -7  11       26.24       26.28      6.08 o
   5  -7  11     1836.65     1847.62     41.75 o
   6  -7  11      875.90      860.07     33.98 o
   7  -7  11      957.94      922.78     33.65 o
   8  -7  11      556.65      508.49     27.15 o
   9  -7  11     1436.02     1535.25     48.56 o
  10  -7  11      605.09      639.14     53.71 o
  -8  -6  11       18.06        4.46     14.31 o
  -7  -6  11     2372.79     2226.65     68.61 o
  -6  -6  11      236.92      253.17     18.85 o
  -5  -6  11      492.25      476.23     24.57 o
  -4  -6  11     3500.69     3314.36     77.09 o
  -3  -6  11     2027.77     2049.08     42.40 o
  -2  -6  11        3.46        4.47      4.53 o
  -1  -6  11     2268.06     2294.22     35.48 o
   0  -6  11    11507.93    11091.12    163.02 o
   1  -6  11     3869.17     3820.17     59.92 o
   2  -6  11      338.08      368.89     14.57 o
   3  -6  11     4099.20     4183.14     64.85 o
   4  -6  11     3199.15     3339.78     48.45 o
   5  -6  11     2960.49     3068.66     58.70 o
   6  -6  11      100.05      108.59     14.78 o
   7  -6  11     2992.68     3055.01     64.40 o
   8  -6  11     1696.32     1630.94     47.33 o
   9  -6  11      275.14      269.07     20.96 o
  10  -6  11       38.59       12.63     17.56 o
  -9  -5  11     3264.71     3384.84     82.87 o
  -8  -5  11        0.12        9.82     10.88 o
  -7  -5  11     1147.19     1224.34     39.67 o
  -6  -5  11     1680.81     1693.10     46.93 o
  -5  -5  11     1040.41      927.60     36.06 o
  -4  -5  11      896.35      868.24     21.50 o
  -3  -5  11      475.10      470.94     12.94 o
  -2  -5  11    21854.48    22121.99    366.78 o
  -1  -5  11      133.56      150.05      7.68 o
   0  -5  11       21.60       29.57      4.06 o
   1  -5  11     9829.99    10030.72    172.55 o
   2  -5  11     2770.36     2784.35     54.33 o
   3  -5  11     5844.24     6083.20     77.91 o
   4  -5  11       31.64       28.33      6.22 o
   5  -5  11     6592.24     6612.00    146.76 o
   6  -5  11        0.73       -0.71      5.77 o
   7  -5  11       91.34      101.29     11.81 o
   8  -5  11     2312.38     2241.50     55.66 o
   9  -5  11      384.66      388.75     26.87 o
  10  -5  11      437.68      424.03     43.45 o
  -9  -4  11     1631.66     1667.03     54.58 o
  -8  -4  11      739.54      693.17     33.02 o
  -7  -4  11     1829.93     1868.25     46.19 o
  -6  -4  11        1.12        5.96      7.75 o
  -5  -4  11      298.62      304.46     15.19 o
  -4  -4  11     5882.91     5981.91     65.22 o
  -3  -4  11       57.61       79.76      6.24 o
  -2  -4  11       56.61       40.49      3.80 o
  -1  -4  11     4184.51     4447.52     65.41 o
   0  -4  11        7.75       14.28      3.25 o
   1  -4  11       99.19      129.26      5.95 o
   2  -4  11      845.26      848.86     18.89 o
   3  -4  11     5359.67     5371.45     70.88 o
   4  -4  11       20.57       28.40      5.69 o
   5  -4  11     1318.33     1253.98     30.52 o
   6  -4  11     1736.93     1624.93     37.41 o
   7  -4  11     1176.01     1116.06     32.34 o
   8  -4  11       58.70       64.85     11.57 o
   9  -4  11       88.64       90.17     14.77 o
  10  -4  11      731.26      576.69     48.43 o
 -10  -3  11      202.18      206.22     32.11 o
  -9  -3  11      526.62      556.76     34.68 o
  -8  -3  11      401.43      414.48     21.99 o
  -7  -3  11      144.74      145.43     18.95 o
  -6  -3  11     3294.69     3335.36     99.60 o
  -5  -3  11       76.49       63.62      6.20 o
  -4  -3  11     8007.15     8207.93     94.54 o
  -3  -3  11      137.83      132.18      7.38 o
  -2  -3  11     2173.58     2280.80     30.13 o
  -1  -3  11     8475.74     8512.84     78.49 o
   0  -3  11      229.91      293.66     14.89 o
   1  -3  11     8249.51     8283.62    179.11 o
   2  -3  11      257.18      222.95      7.45 o
   3  -3  11     2558.49     2550.44     43.51 o
   4  -3  11      556.95      568.18     17.93 o
   5  -3  11       38.55       57.58      6.63 o
   6  -3  11     1335.30     1347.84     33.99 o
   7  -3  11      411.27      429.56     22.67 o
   8  -3  11     4519.82     4776.29     87.56 o
   9  -3  11       15.51       21.49     13.04 o
  10  -3  11      149.02      136.02     25.71 o
 -10  -2  11       67.64       69.87     18.96 o
  -9  -2  11      713.30      615.64     38.06 o
  -8  -2  11      500.44      512.23     24.95 o
  -7  -2  11       13.49       34.73      9.28 o
  -6  -2  11     4958.86     4948.76     66.55 o
  -5  -2  11      951.43      940.98     19.42 o
  -4  -2  11      142.78      133.15      7.42 o
  -3  -2  11      866.78      706.08     17.08 o
  -2  -2  11     7940.28     7913.98     76.84 o
  -1  -2  11     2684.52     2484.09     33.60 o
   0  -2  11     3261.89     3495.13     40.82 o
   1  -2  11    28776.59    28885.00    271.52 o
   2  -2  11        5.47       41.64      3.87 o
   3  -2  11     2104.76     2085.30     31.16 o
   4  -2  11     2400.92     2475.66     35.53 o
   5  -2  11     4697.66     4728.39    101.62 o
   6  -2  11     2784.30     2881.36     47.30 o
   7  -2  11      472.71      508.49     25.62 o
   8  -2  11     1021.18      990.65     36.13 o
   9  -2  11      739.71      695.81     36.36 o
 -11  -1  11      757.53      663.71     54.64 o
 -10  -1  11       70.73       64.25     14.80 o
  -9  -1  11      215.66      236.43     19.57 o
  -8  -1  11     8513.43     8674.63    138.61 o
  -7  -1  11      309.76      315.05     14.29 o
  -6  -1  11       76.19       64.47      6.56 o
  -5  -1  11     2012.62     1999.90     28.15 o
  -4  -1  11     7193.82     6808.28     86.60 o
  -3  -1  11     2208.92     2240.69     39.06 o
  -2  -1  11      317.80      336.71      8.10 o
  -1  -1  11    28799.88    28971.49    262.24 o
   0  -1  11     1149.39     1119.92     21.63 o
   1  -1  11     4737.15     4826.52     61.89 o
   2  -1  11      362.18      349.43     11.00 o
   3  -1  11     7352.36     7447.21    133.66 o
   4  -1  11     3530.20     3518.37     50.56 o
   5  -1  11        0.75       -5.04      5.66 o
   6  -1  11     3490.37     3546.34     52.26 o
   7  -1  11      139.17      147.81     10.99 o
   8  -1  11     1463.69     1536.51     42.45 o
   9  -1  11      188.43      172.63     20.04 o
 -11   0  11      744.62      748.61     50.15 o
 -10   0  11     2954.09     3142.12     73.33 o
  -9   0  11      926.53      919.51     36.10 o
  -8   0  11      940.42      971.11     27.14 o
  -7   0  11     1562.50     1638.36     32.27 o
  -6   0  11     6952.33     7227.36     87.00 o
  -5   0  11     1750.45     1695.36     22.35 o
  -4   0  11        5.20        2.57      1.99 o
  -3   0  11     9171.72     9303.47    130.28 o
  -2   0  11       27.27       28.75      3.18 o
  -1   0  11      225.33      180.40      8.32 o
   0   0  11     9731.01     9603.22     99.02 o
   1   0  11     6286.60     6134.59     72.19 o
   2   0  11     8208.09     8505.92     81.09 o
   3   0  11     2017.01     2012.16     33.08 o
   4   0  11     3876.34     3828.88     54.66 o
   5   0  11     1636.49     1653.72     32.22 o
   6   0  11      228.49      200.21     12.31 o
   7   0  11      884.84      864.40     25.72 o
   8   0  11      568.17      573.57     28.28 o
   9   0  11      407.12      439.77     30.33 o
 -11   1  11       85.93      121.55     22.52 o
 -10   1  11     1269.56     1182.72     38.77 o
  -9   1  11      266.05      286.04     17.72 o
  -8   1  11     2777.97     2805.68     50.97 o
  -7   1  11       79.32       90.43      8.16 o
  -6   1  11      685.82      671.37     13.93 o
  -5   1  11     9007.88     9136.75     94.28 o
  -4   1  11       59.60       63.25      4.76 o
  -3   1  11     2765.60     2730.39     32.56 o
  -2   1  11     5933.95     5848.42     71.79 o
  -1   1  11    28878.91    29073.40    235.63 o
   0   1  11      397.88      324.93     11.25 o
   1   1  11     1017.63     1177.08     15.78 o
   2   1  11     3591.70     3413.36     61.86 o
   3   1  11     1025.21      939.85     21.30 o
   4   1  11     1064.89     1009.78     31.37 o
   5   1  11      988.56      871.38     25.01 o
   6   1  11     5247.15     5547.45    101.65 o
   7   1  11      633.24      572.63     28.13 o
   8   1  11       46.11       57.53     11.91 o
   9   1  11     1873.79     1974.11     67.00 o
 -11   2  11        1.02      -13.73     11.26 o
 -10   2  11     1039.97      946.00     36.99 o
  -9   2  11     1158.74     1147.14     34.48 o
  -8   2  11        4.75        4.00      7.15 o
  -7   2  11     6699.83     6763.89     71.36 o
  -6   2  11      613.57      625.45     15.13 o
  -5   2  11     2116.85     2101.74     29.12 o
  -4   2  11     1541.42     1615.18     24.59 o
  -3   2  11      420.46      379.94     10.09 o
  -2   2  11     1789.73     1891.00     32.83 o
  -1   2  11    20615.70    20945.36    203.44 o
   0   2  11     9345.55     8765.94     90.92 o
   1   2  11        2.16        4.10      3.65 o
   2   2  11      319.86      337.66     12.04 o
   3   2  11      665.74      663.11     16.68 o
   4   2  11      869.59      852.69     25.93 o
   5   2  11      362.71      402.03     19.70 o
   6   2  11     1097.80     1048.70     32.60 o
   7   2  11     2124.16     2142.75     50.76 o
   8   2  11      208.82      202.24     19.75 o
 -11   3  11       10.97        5.99     10.78 o
 -10   3  11     1822.82     1767.14     50.94 o
  -9   3  11     1719.14     1715.43     43.17 o
  -8   3  11      594.14      620.18     20.39 o
  -7   3  11     5386.55     5207.17     65.57 o
  -6   3  11       47.08       55.54      5.88 o
  -5   3  11      735.11      698.50     11.77 o
  -4   3  11     1368.77     1548.59     24.84 o
  -3   3  11     8563.86     8142.96    105.39 o
  -2   3  11    12429.81    12735.65    112.32 o
  -1   3  11       41.93       41.47      3.74 o
   0   3  11     2966.62     2915.07     42.02 o
   1   3  11        9.95       29.38      5.10 o
   2   3  11     4529.29     4479.99     97.40 o
   3   3  11        9.08       15.03      8.27 o
   4   3  11     3637.59     3727.85     63.11 o
   5   3  11     2528.20     2508.24     52.10 o
   6   3  11      548.53      562.63     24.69 o
   7   3  11      484.06      446.23     23.33 o
   8   3  11      267.37      247.02     23.87 o
 -12   4  11     1288.61     1300.24     49.36 o
 -11   4  11      196.67      181.17     17.60 o
 -10   4  11      204.27      252.73     17.99 o
  -9   4  11     3732.89     3684.32     62.82 o
  -8   4  11      229.67      296.03     13.33 o
  -7   4  11      855.48      776.77     19.38 o
  -6   4  11      230.33      232.06      9.92 o
  -5   4  11     7462.13     7594.68     91.90 o
  -4   4  11     1029.86     1028.48     18.04 o
  -3   4  11      106.51       62.13      5.82 o
  -2   4  11     4985.55     4519.38     48.87 o
  -1   4  11     1854.74     1826.99     28.98 o
   0   4  11     3029.32     2811.30     42.19 o
   1   4  11     6062.39     6032.16     76.23 o
   2   4  11     1531.69     1511.19     30.66 o
   3   4  11     3561.19     3564.32     60.25 o
   4   4  11       65.26       85.23     10.30 o
   5   4  11     1545.16     1467.02     39.90 o
   6   4  11      218.62      222.26     18.89 o
   7   4  11      571.48      562.12     31.15 o
 -12   5  11      123.37       59.09     14.30 o
 -11   5  11      824.68      793.79     36.98 o
 -10   5  11      187.53      211.63     17.33 o
  -9   5  11       47.50       59.63      8.55 o
  -8   5  11        0.83        8.46      8.63 o
  -7   5  11     6065.08     5959.71     78.49 o
  -6   5  11      292.10      301.96     11.49 o
  -5   5  11      542.70      555.56     16.89 o
  -4   5  11    11142.96    11018.88    118.31 o
  -3   5  11      266.17      254.88     12.10 o
  -2   5  11     2805.86     2986.20     36.44 o
  -1   5  11     3231.78     3194.08     46.71 o
   0   5  11     6008.67     5942.42     74.32 o
   1   5  11     3598.42     3623.38     55.18 o
   2   5  11       69.54       48.69     13.00 o
   3   5  11     4049.28     4123.27     90.08 o
   4   5  11        3.45       16.94     10.74 o
   5   5  11      333.18      340.89     21.83 o
   6   5  11      154.63      115.16     16.73 o
   7   5  11      975.83     1040.98     43.35 o
 -12   6  11       93.63       76.14     12.66 o
 -11   6  11      404.07      413.57     35.12 o
 -10   6  11      490.42      539.84     28.37 o
  -9   6  11     4805.80     4883.74     74.72 o
  -8   6  11      360.93      363.01     17.49 o
  -7   6  11       82.21      102.87      9.81 o
  -6   6  11     6644.67     6594.67     82.88 o
  -5   6  11      412.91      463.08     16.95 o
  -4   6  11      288.41      273.52     10.95 o
  -3   6  11      109.97       99.67      5.93 o
  -2   6  11    17443.03    17156.09    154.13 o
  -1   6  11     2149.45     2071.17     36.88 o
   0   6  11      270.93      288.43     13.00 o
   1   6  11     6792.27     6801.81    103.60 o
   2   6  11      200.14      169.13     13.58 o
   3   6  11      321.62      362.50     25.00 o
   4   6  11      296.22      316.85     24.95 o
   5   6  11     1868.57     1798.80    101.83 o
   6   6  11      224.92      242.64     21.15 o
 -11   7  11      648.79      685.05     33.83 o
 -10   7  11       10.68       32.42     11.12 o
  -9   7  11     2686.02     2680.28     52.40 o
  -8   7  11     5008.25     5071.35     82.74 o
  -7   7  11      708.13      679.26     23.12 o
  -6   7  11      534.03      488.25     18.66 o
  -5   7  11       88.72       67.02      7.72 o
  -4   7  11    11039.34    10877.04    151.11 o
  -3   7  11     2216.61     2157.57     35.52 o
  -2   7  11      138.28      160.96     10.28 o
  -1   7  11     4711.24     4764.91     64.92 o
   0   7  11       43.27       35.08      5.67 o
   1   7  11       14.69       11.11      6.95 o
   2   7  11      146.71      137.45     16.10 o
   3   7  11     5551.52     5571.12    138.98 o
   4   7  11      104.83      117.56     16.93 o
   5   7  11      139.56      145.20     19.65 o
   6   7  11      987.86      876.84     46.00 o
 -11   8  11     1661.99     1679.76     54.01 o
 -10   8  11      361.45      330.15     18.87 o
  -9   8  11      142.35      147.82     12.77 o
  -8   8  11      748.02      669.91     24.19 o
  -7   8  11       83.09       50.18      7.45 o
  -6   8  11     2335.32     2229.66     51.29 o
  -5   8  11      467.01      463.18     18.27 o
  -4   8  11     2417.02     2460.15     39.72 o
  -3   8  11       12.15       15.76      5.10 o
  -2   8  11      460.43      456.52     16.17 o
  -1   8  11     3121.05     3157.29     48.40 o
   0   8  11       80.77       82.62      7.89 o
   1   8  11     5089.55     5241.88     82.17 o
   2   8  11       19.17        8.83     10.13 o
   3   8  11      922.08      861.91     41.09 o
   4   8  11     1047.24     1109.56     49.45 o
   5   8  11      199.61      204.47     24.69 o
 -11   9  11      106.21       89.08     13.10 o
 -10   9  11      996.93      931.86     38.35 o
  -9   9  11     1190.79     1165.93     37.86 o
  -8   9  11     1732.88     1617.96     45.62 o
  -7   9  11      335.51      365.41     17.81 o
  -6   9  11     2611.45     2624.31     48.72 o
  -5   9  11      418.04      440.20     18.32 o
  -4   9  11      456.38      480.60     17.78 o
  -3   9  11     4350.77     4400.53     59.58 o
  -2   9  11      453.72      391.72     14.43 o
  -1   9  11     2023.99     1983.72     40.88 o
   0   9  11      439.50      414.92     19.04 o
   1   9  11     2334.18     2423.55     63.04 o
   2   9  11     3449.39     3567.00     79.01 o
   3   9  11      250.12      232.12     26.41 o
   4   9  11      772.06      740.38     44.05 o
 -11  10  11      306.86      266.79     21.00 o
 -10  10  11       12.00       20.78     11.39 o
  -9  10  11      186.62      162.29     18.91 o
  -8  10  11     3431.34     3478.17     68.84 o
  -7  10  11     2320.17     2211.71     51.63 o
  -6  10  11      137.36      138.77     11.95 o
  -5  10  11     1468.04     1461.77     35.39 o
  -4  10  11     1128.70     1091.53     32.05 o
  -3  10  11      455.93      463.36     16.48 o
  -2  10  11      422.38      403.62     15.41 o
  -1  10  11     3705.16     3861.95     64.29 o
   0  10  11     1504.34     1468.55     42.58 o
   1  10  11      568.91      578.00     27.83 o
   2  10  11      188.79      181.87     18.81 o
   3  10  11        7.62       -2.61     12.37 o
 -10  11  11     3131.60     3340.96     72.82 o
  -9  11  11        1.20       -0.24     10.84 o
  -8  11  11        1.71       -0.52     10.80 o
  -7  11  11     3917.82     4083.58     84.57 o
  -6  11  11      667.13      664.21     25.17 o
  -5  11  11     1316.56     1257.62     34.65 o
  -4  11  11       32.54       37.57      9.56 o
  -3  11  11     5926.20     6106.00     74.44 o
  -2  11  11      260.98      271.26     13.14 o
  -1  11  11       22.97       22.18      9.93 o
   0  11  11     1228.43     1251.42     41.08 o
   1  11  11     1071.65     1064.83     42.00 o
   2  11  11     1199.36     1164.90     46.74 o
  -9  12  11      711.27      691.01     31.64 o
  -8  12  11      800.78      780.94     36.51 o
  -7  12  11      103.82      113.58     13.59 o
  -6  12  11       85.39       85.51     13.43 o
  -5  12  11     1580.11     1561.16     48.59 o
  -4  12  11      177.48      180.79     15.00 o
  -3  12  11       33.96       70.51     11.05 o
  -2  12  11      921.42      850.50     30.13 o
  -1  12  11      538.27      567.70     27.87 o
   0  12  11       78.83       58.08     12.15 o
   1  12  11        1.80        4.94     13.80 o
  -8  13  11       35.34       21.40     10.85 o
  -7  13  11     1920.13     1853.54     52.58 o
  -6  13  11      174.99      207.92     21.44 o
  -5  13  11      447.09      440.91     26.13 o
  -4  13  11      152.80      191.34     16.12 o
  -3  13  11      144.10      139.22     15.70 o
  -2  13  11      602.73      577.13     32.15 o
  -1  13  11      350.87      358.38     26.60 o
  -7  14  11     1034.43     1082.97     43.82 o
  -6  14  11      107.88      134.12     18.41 o
  -5  14  11       11.19       -3.71     10.29 o
  -4  14  11      766.67      747.61     35.70 o
  -3  14  11      512.31      531.19     40.06 o
   2 -14  12      376.01      327.25     29.88 o
   3 -14  12      542.08      493.96     34.45 o
   4 -14  12      304.23      326.04     25.20 o
  -1 -13  12       72.04       55.18     18.16 o
   0 -13  12     2575.61     2844.70     73.06 o
   1 -13  12       72.21       58.29     14.94 o
   2 -13  12       31.08       32.58     13.77 o
   3 -13  12       74.40       92.76     14.23 o
   4 -13  12      131.48      178.57     17.99 o
   5 -13  12       21.56        4.00     10.36 o
   6 -13  12        3.43        1.98     11.63 o
  -3 -12  12      134.30      187.16     63.43 o
  -2 -12  12     1339.64     1358.74     54.18 o
  -1 -12  12       14.38       17.51     10.68 o
   0 -12  12      343.18      341.07     23.69 o
   1 -12  12      594.14      555.82     32.55 o
   2 -12  12      252.73      250.43     19.93 o
   3 -12  12      129.79      127.58     14.84 o
   4 -12  12       98.95       80.42     21.07 o
   5 -12  12     2146.16     2232.31     55.41 o
   6 -12  12       16.85       16.46     12.42 o
   7 -12  12       79.13       60.40     12.46 o
  -4 -11  12      989.98      944.75     46.65 o
  -3 -11  12       57.32       54.89     17.47 o
  -2 -11  12     2817.32     2830.73     68.02 o
  -1 -11  12      982.58     1004.16     39.60 o
   0 -11  12     1573.40     1568.87     48.70 o
   1 -11  12     1208.94     1181.05     39.43 o
   2 -11  12       16.97       31.55      8.49 o
   3 -11  12     1686.46     1659.58     48.69 o
   4 -11  12        0.62       11.97     11.12 o
   5 -11  12     2008.57     1993.68     50.54 o
   6 -11  12     1398.31     1460.40     43.54 o
   7 -11  12      657.69      628.00     29.73 o
   8 -11  12       10.59       28.56     12.19 o
  -5 -10  12      308.34      252.71     22.21 o
  -4 -10  12     2030.33     2046.84     81.21 o
  -3 -10  12     1249.78     1339.80     51.03 o
  -2 -10  12        0.45        1.75      9.67 o
  -1 -10  12     1828.82     1825.25     45.55 o
   0 -10  12     1069.11     1046.90     39.35 o
   1 -10  12     6436.16     6693.04    106.97 o
   2 -10  12       98.56       97.01     11.20 o
   3 -10  12     2890.78     2870.69     64.05 o
   4 -10  12     2206.04     2163.89     55.69 o
   5 -10  12      653.07      673.26     27.85 o
   6 -10  12       17.72       40.07     10.39 o
   7 -10  12      377.66      412.01     23.30 o
   8 -10  12     1963.36     1987.17     52.95 o
   9 -10  12        0.10       16.33     21.32 o
  -6  -9  12     2063.92     2000.61     70.66 o
  -5  -9  12        1.08       -9.24     11.28 o
  -4  -9  12      256.58      208.36     16.48 o
  -3  -9  12     1441.95     1386.81     36.07 o
  -2  -9  12     1168.70     1191.66     30.26 o
  -1  -9  12     1661.24     1723.83     62.57 o
   0  -9  12      125.86      141.16     11.64 o
   1  -9  12     2501.52     2503.83     55.22 o
   2  -9  12     1908.75     1906.69     56.09 o
   3  -9  12       95.85       84.00     10.14 o
   4  -9  12      401.38      381.62     19.78 o
   5  -9  12     1929.63     1897.19     50.14 o
   6  -9  12     1169.43     1155.78     36.11 o
   7  -9  12       93.07       98.14     13.33 o
   8  -9  12      942.41      938.40     34.92 o
   9  -9  12      673.88      666.01     35.04 o
  -7  -8  12       20.91       21.98     15.33 o
  -6  -8  12       44.31       52.33     13.81 o
  -5  -8  12      691.16      674.32     31.46 o
  -4  -8  12      651.85      641.79     26.87 o
  -3  -8  12     1282.09     1223.92     32.54 o
  -2  -8  12     1186.38     1119.01     29.09 o
  -1  -8  12     1175.13     1164.21     26.31 o
   0  -8  12      253.28      247.16     12.12 o
   1  -8  12       48.39       49.70      5.76 o
   2  -8  12     1505.01     1439.39     45.95 o
   3  -8  12      673.32      659.86     26.50 o
   4  -8  12      544.23      509.72     21.57 o
   5  -8  12        6.27       11.94      7.45 o
   6  -8  12     2243.12     2209.44     59.57 o
   7  -8  12       24.59       38.22      9.81 o
   8  -8  12       60.32       65.06     12.49 o
   9  -8  12     1223.84     1206.04     45.03 o
  -7  -7  12      461.90      463.52     32.16 o
  -6  -7  12      341.78      306.97     25.30 o
  -5  -7  12      143.81      134.98     14.58 o
  -4  -7  12      782.93      807.54     25.72 o
  -3  -7  12     1283.87     1303.12     34.75 o
  -2  -7  12      161.34      157.48      9.40 o
  -1  -7  12     1534.47     1488.24     28.87 o
   0  -7  12     2995.60     2969.53     43.14 o
   1  -7  12      809.74      821.16     19.52 o
   2  -7  12      612.92      610.42     18.74 o
   3  -7  12     1136.83     1094.65     41.00 o
   4  -7  12     4315.88     4255.18     67.98 o
   5  -7  12      177.83      210.10     15.71 o
   6  -7  12      220.57      243.04     17.01 o
   7  -7  12     1194.34     1221.13     39.60 o
   8  -7  12     1365.64     1362.76     43.81 o
   9  -7  12      350.95      306.39     27.60 o
  -8  -6  12      756.31      765.38     37.68 o
  -7  -6  12       60.04       71.02     15.22 o
  -6  -6  12      408.82      413.10     24.13 o
  -5  -6  12     3860.95     3988.23     70.41 o
  -4  -6  12      432.86      393.68     18.17 o
  -3  -6  12     7038.64     6991.17     87.39 o
  -2  -6  12     1626.35     1656.06     31.90 o
  -1  -6  12     7318.52     7476.77    146.38 o
   0  -6  12      757.65      679.94     21.80 o
   1  -6  12      417.45      391.95     10.86 o
   2  -6  12    12600.32    12337.79    239.00 o
   3  -6  12     1497.83     1534.10     32.86 o
   4  -6  12      658.86      708.65     31.96 o
   5  -6  12       65.33       77.02      8.54 o
   6  -6  12     3080.68     3065.18     62.56 o
   7  -6  12      516.16      496.41     24.87 o
   8  -6  12      554.49      568.33     28.34 o
   9  -6  12     2393.75     2515.33     72.09 o
  -9  -5  12      279.51      250.34     27.14 o
  -8  -5  12     1545.76     1610.13     52.98 o
  -7  -5  12     1639.84     1602.35     44.41 o
  -6  -5  12       39.77       22.84      9.83 o
  -5  -5  12     4468.72     4533.83    123.33 o
  -4  -5  12      153.60      132.35      8.84 o
  -3  -5  12     4144.88     4037.86     53.69 o
  -2  -5  12     1871.90     1864.29     26.99 o
  -1  -5  12     4968.38     5085.16     84.53 o
   0  -5  12    21950.81    22031.59    273.39 o
   1  -5  12       88.34       79.04      4.66 o
   2  -5  12     2412.65     2425.50     59.93 o
   3  -5  12      684.76      660.07     18.14 o
   4  -5  12     5197.01     5377.31     73.77 o
   5  -5  12      387.15      376.87     16.97 o
   6  -5  12       73.13       97.37      9.62 o
   7  -5  12     6032.74     6286.81     91.91 o
   8  -5  12       91.16       83.96     13.20 o
   9  -5  12        0.66       -2.21     15.24 o
  -9  -4  12      817.29      815.10     44.25 o
  -8  -4  12      182.92      224.01     19.91 o
  -7  -4  12     2835.38     2860.67     69.90 o
  -6  -4  12      386.27      410.14     21.90 o
  -5  -4  12     1417.10     1302.41     30.23 o
  -4  -4  12      953.79      959.16     21.00 o
  -3  -4  12     4308.24     4281.36     51.06 o
  -2  -4  12     5086.57     5344.13     56.20 o
  -1  -4  12     2340.23     2493.00     35.73 o
   0  -4  12     6631.65     6291.72     69.19 o
   1  -4  12     4915.82     5207.14    112.02 o
   2  -4  12      836.81      743.48     14.31 o
   3  -4  12       73.49       52.84      4.49 o
   4  -4  12     1589.43     1644.17     34.55 o
   5  -4  12     2428.13     2404.02     58.99 o
   6  -4  12       35.92       22.93      7.47 o
   7  -4  12     2269.42     2329.21     67.99 o
   8  -4  12      116.18      124.57     15.29 o
   9  -4  12      789.59      833.47     45.84 o
 -10  -3  12       80.07       35.91     15.74 o
  -9  -3  12     1202.38     1221.21     51.75 o
  -8  -3  12      264.17      257.41     18.01 o
  -7  -3  12       60.23       62.56     10.18 o
  -6  -3  12      345.28      324.16     14.10 o
  -5  -3  12     3463.96     3579.44     44.96 o
  -4  -3  12      928.92      870.33     24.70 o
  -3  -3  12       34.87       47.81      5.50 o
  -2  -3  12     4366.98     4152.21     76.74 o
  -1  -3  12        2.96        1.15      3.83 o
   0  -3  12      225.59      221.29     10.06 o
   1  -3  12     1133.94     1220.29     22.33 o
   2  -3  12     2496.46     2450.08     31.12 o
   3  -3  12     4607.64     4582.77     94.82 o
   4  -3  12      268.31      280.58     10.37 o
   5  -3  12     9807.52    10123.83    121.08 o
   6  -3  12      113.05      130.68     10.18 o
   7  -3  12     1133.98     1093.30     36.46 o
   8  -3  12      423.65      383.43     23.03 o
   9  -3  12      924.11     1000.29     56.09 o
 -10  -2  12       26.45       52.83     14.75 o
  -9  -2  12      207.87      185.78     17.62 o
  -8  -2  12      687.39      679.94     28.90 o
  -7  -2  12     1630.48     1643.32     37.91 o
  -6  -2  12     1985.45     1951.38     33.10 o
  -5  -2  12     3110.75     3201.28     47.63 o
  -4  -2  12     6357.16     6491.26     70.54 o
  -3  -2  12      109.41      121.20      8.22 o
  -2  -2  12     1116.51      944.82     17.29 o
  -1  -2  12      840.63      764.11     18.23 o
   0  -2  12    22208.02    22100.66    268.05 o
   1  -2  12     2353.93     2284.17     28.69 o
   2  -2  12      379.40      374.34     10.32 o
   3  -2  12     5072.39     5163.46     62.63 o
   4  -2  12      461.62      466.22     16.76 o
   5  -2  12        2.27        6.75      5.80 o
   6  -2  12        4.55       -3.77      6.64 o
   7  -2  12     7693.02     8094.87    122.29 o
   8  -2  12      480.73      549.74     27.66 o
   9  -2  12       99.68      104.03     16.92 o
 -10  -1  12        0.05        9.12     11.44 o
  -9  -1  12     1312.98     1317.92     48.79 o
  -8  -1  12        0.18       15.76      9.42 o
  -7  -1  12     1120.15     1071.11     30.29 o
  -6  -1  12     7974.09     8074.91     83.09 o
  -5  -1  12       11.98       14.25      3.31 o
  -4  -1  12      652.06      567.55     14.85 o
  -3  -1  12      102.33       98.66      6.01 o
  -2  -1  12     7040.69     6562.41    102.58 o
  -1  -1  12      266.01      340.62      8.60 o
   0  -1  12     6837.61     6952.19     71.68 o
   1  -1  12    17708.84    16888.33    161.04 o
   2  -1  12     1545.06     1486.06     29.48 o
   3  -1  12      617.96      638.40     16.91 o
   4  -1  12      144.26      121.81      9.28 o
   5  -1  12     2430.32     2260.81     41.20 o
   6  -1  12       88.65       96.41      9.36 o
   7  -1  12        2.54       13.29      8.19 o
   8  -1  12     2186.22     2129.43     51.56 o
   9  -1  12       64.83       42.62     16.32 o
 -11   0  12      299.48      331.13     28.37 o
 -10   0  12        6.11       18.02     11.42 o
  -9   0  12     5381.92     5599.43    100.48 o
  -8   0  12     2828.62     2706.95     50.77 o
  -7   0  12     3060.31     2991.85     46.84 o
  -6   0  12     3529.18     3585.35     67.36 o
  -5   0  12        2.77        8.34      2.26 o
  -4   0  12     7241.31     7256.33     68.62 o
  -3   0  12     1755.43     1762.56     25.35 o
  -2   0  12     4103.11     4115.88     51.00 o
  -1   0  12    19648.30    19165.41    259.81 o
   0   0  12     5413.41     5229.35     61.47 o
   1   0  12      219.22      228.09     12.61 o
   2   0  12     2445.26     2506.81     35.97 o
   3   0  12     4135.54     3969.03     49.84 o
   4   0  12      637.23      600.68     19.09 o
   5   0  12     1606.28     1620.19     32.47 o
   6   0  12     2416.79     2553.19     44.48 o
   7   0  12      328.64      318.57     16.00 o
   8   0  12       26.61        5.80     10.34 o
   9   0  12      266.43      298.63     45.30 o
 -11   1  12     1438.90     1380.07     66.85 o
 -10   1  12      118.87       97.23     14.13 o
  -9   1  12      254.06      290.01     18.40 o
  -8   1  12     4735.35     4901.23     72.88 o
  -7   1  12        8.03       12.84      5.44 o
  -6   1  12     6685.34     6631.68     72.76 o
  -5   1  12      467.21      451.07     12.49 o
  -4   1  12     1113.11     1084.72     21.81 o
  -3   1  12     3322.89     3161.37     33.10 o
  -2   1  12      414.18      365.51      7.83 o
  -1   1  12    11290.71    11648.33    205.09 o
   0   1  12       23.33       15.07      3.94 o
   1   1  12    13774.85    14311.49    153.88 o
   2   1  12     1140.01     1191.20     18.54 o
   3   1  12     1835.64     1815.76     30.18 o
   4   1  12     6430.67     6562.09     91.74 o
   5   1  12       97.57      125.74     10.11 o
   6   1  12      435.47      461.21     19.80 o
   7   1  12       63.07       45.57      8.70 o
   8   1  12     1666.57     1724.06     59.55 o
 -11   2  12       11.99      -10.85     12.20 o
 -10   2  12     2855.16     2902.23     68.25 o
  -9   2  12      350.86      361.13     18.74 o
  -8   2  12      695.93      730.77     26.38 o
  -7   2  12       20.48       26.37      6.67 o
  -6   2  12     4470.00     4551.19     51.88 o
  -5   2  12     4690.25     4558.02     54.66 o
  -4   2  12     2824.95     3014.36     30.49 o
  -3   2  12    14861.18    14950.35    127.00 o
  -2   2  12      579.97      562.27      9.87 o
  -1   2  12     6593.89     7117.37     86.11 o
   0   2  12      727.81      764.64     18.20 o
   1   2  12     7166.37     7122.87     75.17 o
   2   2  12     8664.04     8680.20    115.87 o
   3   2  12     1107.23     1072.35     22.65 o
   4   2  12      559.50      545.84     21.60 o
   5   2  12     2618.21     2639.63     69.93 o
   6   2  12      575.06      581.45     24.45 o
   7   2  12       80.68      121.75     13.39 o
   8   2  12     1779.42     1814.35     63.54 o
 -11   3  12      405.76      374.54     28.53 o
 -10   3  12       19.93       14.14     10.13 o
  -9   3  12       41.19       39.29     10.70 o
  -8   3  12     5328.15     5303.01     76.01 o
  -7   3  12     1672.72     1573.62     31.31 o
  -6   3  12        1.26        3.84      2.29 o
  -5   3  12     3421.02     3456.98     37.74 o
  -4   3  12      225.38      227.60      7.87 o
  -3   3  12        2.43        7.07      4.28 o
  -2   3  12      171.81      148.82      8.95 o
  -1   3  12    29364.79    28557.45    322.52 o
   0   3  12       27.50       24.47      4.70 o
   1   3  12      146.93      124.81      8.38 o
   2   3  12     5784.00     5857.53     77.40 o
   3   3  12     1449.33     1310.15     32.06 o
   4   3  12     2306.97     2340.96     48.27 o
   5   3  12      230.76      211.54     15.07 o
   6   3  12     1992.40     2078.02     55.65 o
   7   3  12      250.49      235.41     17.59 o
   8   3  12        3.05       37.88     14.81 o
 -11   4  12      146.04      163.74     18.27 o
 -10   4  12     2337.93     2372.03     59.86 o
  -9   4  12      131.71      123.37     12.29 o
  -8   4  12      753.95      738.70     22.37 o
  -7   4  12      178.71      164.95     10.34 o
  -6   4  12     3794.31     3851.02     58.86 o
  -5   4  12      539.32      532.32     15.06 o
  -4   4  12      517.32      515.28     13.05 o
  -3   4  12     8790.66     8471.84     91.63 o
  -2   4  12      390.07      370.15     11.13 o
  -1   4  12     2403.40     2468.09     35.83 o
   0   4  12     4759.59     4668.89     83.02 o
   1   4  12     1512.80     1446.92     29.24 o
   2   4  12      456.03      448.86     19.39 o
   3   4  12      275.34      256.89     15.20 o
   4   4  12     3563.47     3650.59     65.49 o
   5   4  12      325.63      327.06     23.23 o
   6   4  12       51.41       43.17     11.47 o
   7   4  12     1864.03     1909.24     57.81 o
 -11   5  12       45.39       69.29     15.60 o
 -10   5  12     2450.01     2410.33     51.70 o
  -9   5  12     1009.61      915.85     29.52 o
  -8   5  12     1742.48     1658.66     34.97 o
  -7   5  12     1118.69     1143.16     29.00 o
  -6   5  12        0.39        3.51      5.58 o
  -5   5  12     6856.98     6680.50     71.20 o
  -4   5  12       73.73       73.41      7.19 o
  -3   5  12     3489.54     3497.71     45.12 o
  -2   5  12     3917.76     3640.37     48.22 o
  -1   5  12     3783.27     3850.34     59.25 o
   0   5  12      503.54      513.31     19.51 o
   1   5  12     1075.67     1030.23     24.62 o
   2   5  12    10159.21     9930.26    158.26 o
   3   5  12     1057.03     1043.37     34.01 o
   4   5  12      328.53      310.08     30.42 o
   5   5  12     1760.29     1656.52     49.96 o
   6   5  12      290.25      281.45     21.49 o
   7   5  12       18.39        9.26     21.34 o
 -11   6  12      695.65      701.60     34.02 o
 -10   6  12        1.56       13.20     16.03 o
  -9   6  12     1549.48     1626.56     39.54 o
  -8   6  12      551.40      516.33     20.60 o
  -7   6  12     3947.77     3888.46     74.74 o
  -6   6  12      515.58      468.86     18.20 o
  -5   6  12     6668.73     6571.35     81.52 o
  -4   6  12     9133.04     9089.17     93.46 o
  -3   6  12     1554.23     1543.79     28.10 o
  -2   6  12       13.43        9.52      3.66 o
  -1   6  12      324.15      322.65     14.92 o
   0   6  12     8621.40     8571.95    126.78 o
   1   6  12      700.74      683.69     21.53 o
   2   6  12     1011.78      947.75     34.91 o
   3   6  12     2071.69     2030.13     61.16 o
   4   6  12      238.33      215.99     20.43 o
   5   6  12      365.17      422.57     26.21 o
   6   6  12      151.94      160.31     18.19 o
 -11   7  12      846.43      787.00     39.71 o
 -10   7  12      826.82      847.19     32.34 o
  -9   7  12     1144.56     1175.56     33.45 o
  -8   7  12      212.69      228.94     15.26 o
  -7   7  12     4819.09     4861.84     70.96 o
  -6   7  12     6798.75     6651.41     85.56 o
  -5   7  12       83.34       88.24      9.15 o
  -4   7  12      135.20      130.77      8.79 o
  -3   7  12     2201.70     2275.16     37.25 o
  -2   7  12     1252.33     1253.11     26.58 o
  -1   7  12      494.06      520.95     18.46 o
   0   7  12     3998.83     4032.58     75.41 o
   1   7  12     1725.23     1617.95     37.03 o
   2   7  12     1010.77      979.99     49.42 o
   3   7  12       21.55       10.14     12.46 o
   4   7  12      338.61      315.92     25.88 o
   5   7  12      601.82      657.65     38.55 o
 -11   8  12      405.05      351.27     25.56 o
 -10   8  12       98.90       99.74     11.86 o
  -9   8  12     1957.38     1935.34     44.50 o
  -8   8  12        2.10        8.84      7.14 o
  -7   8  12       39.16       33.59      7.68 o
  -6   8  12     1449.66     1343.77     32.87 o
  -5   8  12      738.91      739.52     23.14 o
  -4   8  12     3387.38     3436.26     49.39 o
  -3   8  12      286.44      275.75     12.57 o
  -2   8  12     5188.37     5081.50     65.16 o
  -1   8  12       25.15       35.58      7.17 o
   0   8  12       27.38       20.64      7.57 o
   1   8  12     1425.71     1389.13     35.53 o
   2   8  12     1078.75     1092.54     45.09 o
   3   8  12     1171.26     1180.71     48.83 o
   4   8  12        1.49        0.76     11.16 o
   5   8  12     1150.26     1060.81     72.78 o
 -11   9  12      778.56      711.18     44.17 o
 -10   9  12      119.03       97.53     16.24 o
  -9   9  12      561.29      612.25     27.34 o
  -8   9  12     1022.07      969.18     30.29 o
  -7   9  12     1803.86     1847.96     45.42 o
  -6   9  12      173.97      161.99     12.05 o
  -5   9  12      164.66      148.85     11.42 o
  -4   9  12     1230.52     1202.36     33.01 o
  -3   9  12        1.85       10.27      6.28 o
  -2   9  12     1093.56     1053.48     25.04 o
  -1   9  12     5121.18     5220.82     79.25 o
   0   9  12     1838.24     1780.90     41.03 o
   1   9  12      456.21      448.11     23.70 o
   2   9  12      146.37      119.72     16.86 o
   3   9  12     3345.10     3406.44     91.40 o
   4   9  12      612.38      644.19     46.85 o
 -11  10  12      659.20      561.97     35.76 o
 -10  10  12       61.39       39.76     10.83 o
  -9  10  12      360.90      377.73     30.89 o
  -8  10  12      256.56      263.86     18.50 o
  -7  10  12      450.76      434.67     29.96 o
  -6  10  12     5813.07     6244.04     87.16 o
  -5  10  12      111.51      133.96     11.54 o
  -4  10  12      294.21      267.00     16.59 o
  -3  10  12      190.68      227.48     15.00 o
  -2  10  12     2649.03     2657.88     43.77 o
  -1  10  12       80.85       66.11      9.48 o
   0  10  12      130.65       98.22     12.93 o
   1  10  12     5064.28     5319.44     93.37 o
   2  10  12       20.72       24.45     15.83 o
   3  10  12        0.01       -1.57     12.01 o
 -10  11  12      182.15      170.16     17.59 o
  -9  11  12      331.17      368.51     22.89 o
  -8  11  12     3897.06     3992.68     80.12 o
  -7  11  12      188.16      170.34     16.77 o
  -6  11  12      859.92      857.32     31.59 o
  -5  11  12      689.26      670.10     25.21 o
  -4  11  12     2770.22     2765.59     57.93 o
  -3  11  12       23.94       12.47      7.03 o
  -2  11  12      283.23      297.38     15.80 o
  -1  11  12     4300.10     4402.80     81.47 o
   0  11  12        0.05      -12.57     10.45 o
   1  11  12      148.13      114.88     21.68 o
   2  11  12      137.94      143.21     22.03 o
  -9  12  12       84.25      106.40     14.50 o
  -8  12  12     1286.78     1159.30     40.10 o
  -7  12  12      313.03      333.87     21.18 o
  -6  12  12     2450.05     2631.08     59.82 o
  -5  12  12       13.13       15.21      7.39 o
  -4  12  12       40.16       34.81      8.97 o
  -3  12  12     1020.40     1025.57     31.69 o
  -2  12  12      157.48      141.89     14.67 o
  -1  12  12      775.58      742.88     32.21 o
   0  12  12       85.92       89.65     14.23 o
  -8  13  12      108.16       91.96     14.03 o
  -7  13  12      198.01      183.89     18.68 o
  -6  13  12      470.24      508.73     26.59 o
  -5  13  12      193.45      187.69     16.16 o
  -4  13  12        9.51       -0.38      7.79 o
  -3  13  12     2872.74     2873.72     99.50 o
  -2  13  12      100.99       94.06     17.51 o
  -1  13  12      108.03      129.28     19.12 o
  -6  14  12        9.01       -3.71     13.21 o
  -5  14  12      650.00      596.88     35.86 o
  -4  14  12      208.38      209.39     26.26 o
  -1 -13  13      631.00      641.36     43.46 o
   0 -13  13       25.50       45.61     19.82 o
   1 -13  13      384.82      373.70     26.17 o
   2 -13  13     1250.38     1200.34     89.84 o
   3 -13  13       15.52       17.18     10.50 o
   4 -13  13      141.66      122.60     16.02 o
   5 -13  13       31.72       41.88     10.86 o
   6 -13  13      604.99      647.29     37.25 o
  -2 -12  13       87.63       88.96     19.64 o
  -1 -12  13      933.65      956.53     40.21 o
   0 -12  13     1141.44     1157.49     43.76 o
   1 -12  13      105.40      115.86     15.58 o
   2 -12  13      554.18      590.21     30.62 o
   3 -12  13      343.85      319.14     22.91 o
   4 -12  13      166.13      144.04     16.52 o
   5 -12  13      104.93       97.86     15.30 o
   6 -12  13      844.00      816.63     34.70 o
   7 -12  13      377.61      379.99     32.01 o
  -4 -11  13      509.51      481.72     34.31 o
  -3 -11  13      963.51      979.20     45.25 o
  -2 -11  13      134.34      102.71     15.75 o
  -1 -11  13      107.88      165.44     21.92 o
   0 -11  13     3091.92     3189.00     81.15 o
   1 -11  13        9.64        0.38     10.37 o
   2 -11  13      137.15      156.53     16.10 o
   3 -11  13      889.65      848.72     34.73 o
   4 -11  13      509.73      489.39     31.76 o
   5 -11  13     1056.70     1096.81     37.03 o
   6 -11  13       10.80       23.24     10.57 o
   7 -11  13     2034.19     2030.72     60.01 o
   8 -11  13      155.77       67.49     25.49 o
  -5 -10  13      883.11      856.71     44.35 o
  -4 -10  13       26.40       32.66     11.65 o
  -3 -10  13      303.82      312.50     25.89 o
  -2 -10  13     7155.59     7411.92    110.40 o
  -1 -10  13      173.34      154.04     16.07 o
   0 -10  13      470.55      451.13     28.04 o
   1 -10  13     1950.94     1965.42     55.18 o
   2 -10  13     2075.63     2047.88     46.92 o
   3 -10  13     3011.52     2907.71     80.52 o
   4 -10  13      250.31      263.72     19.74 o
   5 -10  13     2496.77     2458.00     55.39 o
   6 -10  13       84.32       95.77     12.68 o
   7 -10  13      500.82      442.75     23.96 o
   8 -10  13      362.18      421.83     28.03 o
  -6  -9  13        1.47       -2.19     13.76 o
  -5  -9  13      394.66      382.54     25.41 o
  -4  -9  13     4545.76     4863.95     85.48 o
  -3  -9  13        1.61        0.96      7.77 o
  -2  -9  13        2.90        1.20      7.32 o
  -1  -9  13       94.93       97.38     11.36 o
   0  -9  13     3236.38     3326.86     80.78 o
   1  -9  13      240.86      199.51     15.47 o
   2  -9  13      203.47      203.68     14.18 o
   3  -9  13     4209.21     4304.66     80.37 o
   4  -9  13       88.07       74.86     10.77 o
   5  -9  13       19.98       25.28      9.01 o
   6  -9  13       29.21       33.36      8.63 o
   7  -9  13     1771.37     1773.39     47.41 o
   8  -9  13      117.81      123.34     16.11 o
   9  -9  13        6.86        7.18     22.30 o
  -7  -8  13      483.57      536.87     41.75 o
  -6  -8  13     1499.53     1436.00     54.53 o
  -5  -8  13       72.54       80.07     11.96 o
  -4  -8  13      159.03      194.54     21.62 o
  -3  -8  13      220.88      205.80     13.62 o
  -2  -8  13     3215.87     3354.87     86.87 o
  -1  -8  13      230.63      217.92     11.56 o
   0  -8  13       73.17       80.26      7.98 o
   1  -8  13     4032.66     3949.05     82.62 o
   2  -8  13      307.70      293.48     15.73 o
   3  -8  13      175.23      191.36     19.29 o
   4  -8  13      531.10      522.44     21.87 o
   5  -8  13      345.01      360.27     19.02 o
   6  -8  13      152.07      166.73     14.10 o
   7  -8  13      329.43      330.28     20.18 o
   8  -8  13     2644.70     2652.39     67.45 o
   9  -8  13       29.40       36.74     15.07 o
  -7  -7  13       65.82       88.02     22.67 o
  -6  -7  13      843.68      862.18     32.66 o
  -5  -7  13      563.72      574.67     25.73 o
  -4  -7  13      928.62      813.15     35.15 o
  -3  -7  13     1253.31     1263.84     31.90 o
  -2  -7  13     2759.82     2623.83     51.29 o
  -1  -7  13      213.85      182.45     10.08 o
   0  -7  13       32.36       39.14      5.96 o
   1  -7  13     5522.61     5625.24     92.95 o
   2  -7  13      148.06      150.17      9.74 o
   3  -7  13     2575.59     2472.92     42.51 o
   4  -7  13      124.60      116.78     11.00 o
   5  -7  13     3075.14     3083.74     64.54 o
   6  -7  13      974.37      929.06     33.23 o
   7  -7  13      192.27      179.50     18.07 o
   8  -7  13      874.40      921.28     59.96 o
   9  -7  13       22.13        8.79     15.58 o
  -8  -6  13     1841.64     1869.60     59.21 o
  -7  -6  13        9.89       15.86     12.75 o
  -6  -6  13      362.27      374.54     21.25 o
  -5  -6  13       44.55       19.51      8.83 o
  -4  -6  13     5187.14     5287.07     74.07 o
  -3  -6  13      259.33      270.57     14.01 o
  -2  -6  13        0.44        2.99      4.03 o
  -1  -6  13     6419.28     6502.13    107.44 o
   0  -6  13      286.11      292.87     11.82 o
   1  -6  13     8245.45     8410.48    227.10 o
   2  -6  13      236.56      221.12     12.53 o
   3  -6  13     4490.05     4504.42     80.95 o
   4  -6  13     3578.50     3576.75     52.32 o
   5  -6  13       16.32       21.16      8.19 o
   6  -6  13     1474.90     1429.04     40.86 o
   7  -6  13      137.85      162.99     17.43 o
   8  -6  13     2741.82     2855.96     99.21 o
   9  -6  13        0.33        0.07     20.07 o
  -9  -5  13      407.51      443.20     34.61 o
  -8  -5  13        0.82      -16.25     12.29 o
  -7  -5  13      171.23      170.72     15.55 o
  -6  -5  13     4829.74     4805.43    101.39 o
  -5  -5  13     1741.93     1745.57     42.18 o
  -4  -5  13      766.04      781.27     21.14 o
  -3  -5  13     6711.92     6739.94     85.57 o
  -2  -5  13     2788.74     2701.39     49.60 o
  -1  -5  13     1897.78     1991.89     30.13 o
   0  -5  13     4192.76     4102.86     59.27 o
   1  -5  13     8489.36     8419.47    131.43 o
   2  -5  13     6273.13     6303.17     68.05 o
   3  -5  13     2026.87     1962.15     34.29 o
   4  -5  13     1585.35     1533.04     33.50 o
   5  -5  13       10.32        5.11      5.97 o
   6  -5  13      537.59      553.57     21.84 o
   7  -5  13        8.04       15.83     11.96 o
   8  -5  13     1809.55     1838.61     58.19 o
   9  -5  13      870.58     1024.73     52.44 o
  -9  -4  13       30.84       28.21     13.97 o
  -8  -4  13     2695.56     2732.88     61.19 o
  -7  -4  13       27.79       22.10     10.02 o
  -6  -4  13      160.38      170.28     12.71 o
  -5  -4  13     3828.21     3843.68     55.97 o
  -4  -4  13     1781.63     1782.61     32.17 o
  -3  -4  13        1.33        3.70      4.16 o
  -2  -4  13      976.23      950.56     17.31 o
  -1  -4  13     9969.55    10094.77    118.10 o
   0  -4  13      147.54      140.71      8.17 o
   1  -4  13       46.95       42.47      5.54 o
   2  -4  13     4988.88     5084.88     51.39 o
   3  -4  13      218.41      225.06     11.55 o
   4  -4  13      413.10      379.95     15.63 o
   5  -4  13      647.48      635.44     21.91 o
   6  -4  13     1720.86     1760.98     40.14 o
   7  -4  13     1104.27     1081.82     41.64 o
   8  -4  13        1.02       -2.34     15.53 o
   9  -4  13     1455.18     1441.49     61.89 o
 -10  -3  13     1653.92     1662.95     88.29 o
  -9  -3  13      121.77      131.81     19.04 o
  -8  -3  13      891.74      891.07     35.09 o
  -7  -3  13     3531.77     3643.08     72.78 o
  -6  -3  13     1623.84     1662.95     31.45 o
  -5  -3  13       88.66       80.82      6.15 o
  -4  -3  13       22.10       23.76      6.79 o
  -3  -3  13     1807.93     1882.78     41.47 o
  -2  -3  13        1.02        5.99      2.03 o
  -1  -3  13     2984.96     2762.57     38.85 o
   0  -3  13    11264.96    11058.79    152.11 o
   1  -3  13      786.96      826.58     22.34 o
   2  -3  13       62.21       53.84      4.13 o
   3  -3  13      442.67      453.08     13.25 o
   4  -3  13     4585.34     4575.63    105.01 o
   5  -3  13     1580.52     1538.49     37.04 o
   6  -3  13     1211.12     1170.59     35.31 o
   7  -3  13     1928.01     1890.55     49.61 o
   8  -3  13      903.33      779.18     43.57 o
   9  -3  13        0.44       -6.82     12.92 o
 -10  -2  13      584.82      565.98     36.72 o
  -9  -2  13      889.19      843.26     36.42 o
  -8  -2  13       98.27       72.16     11.40 o
  -7  -2  13      167.61      184.05     14.15 o
  -6  -2  13      264.35      259.26     11.81 o
  -5  -2  13     4025.80     4125.54     47.19 o
  -4  -2  13      902.56      887.97     19.94 o
  -3  -2  13     4831.14     4727.66     90.18 o
  -2  -2  13     4418.06     4298.77     49.18 o
  -1  -2  13        6.06        8.60      4.18 o
   0  -2  13      720.56      662.85     14.66 o
   1  -2  13     2890.25     2864.20     35.01 o
   2  -2  13     9272.64     9508.22     89.00 o
   3  -2  13        2.92        0.60      5.20 o
   4  -2  13     1429.78     1459.39     32.16 o
   5  -2  13     2127.78     2065.01     57.05 o
   6  -2  13      566.21      509.31     23.38 o
   7  -2  13       50.44       50.25     14.26 o
   8  -2  13       16.19       46.33     10.08 o
   9  -2  13     1567.12     1466.19     92.82 o
 -10  -1  13       17.51       13.40     13.34 o
  -9  -1  13      637.29      614.68     30.25 o
  -8  -1  13     1643.66     1613.29     43.61 o
  -7  -1  13     2806.66     2899.87     55.96 o
  -6  -1  13      383.03      371.28     13.66 o
  -5  -1  13     5904.93     5819.04     90.61 o
  -4  -1  13     1288.98     1293.00     24.69 o
  -3  -1  13      317.01      315.56     10.66 o
  -2  -1  13     3800.20     3747.89     65.11 o
  -1  -1  13     7268.41     7155.75     61.33 o
   0  -1  13    10930.76    10586.01    102.02 o
   1  -1  13        2.62       22.64      5.98 o
   2  -1  13     4045.90     4057.38     59.81 o
   3  -1  13     2669.07     2581.21     37.10 o
   4  -1  13     1180.81     1161.17     30.65 o
   5  -1  13      460.38      461.10     18.94 o
   6  -1  13     1129.26     1104.27     30.70 o
   7  -1  13     1413.71     1504.16     41.10 o
   8  -1  13      538.94      502.52     31.07 o
   9  -1  13      561.76      616.05     53.41 o
 -11   0  13       59.05       63.14     15.90 o
 -10   0  13     1086.03     1107.63     42.20 o
  -9   0  13      181.71      169.34     16.99 o
  -8   0  13       60.30       73.19     10.00 o
  -7   0  13     6693.24     6669.37    108.17 o
  -6   0  13      295.96      294.02     13.58 o
  -5   0  13     2600.15     2680.64     45.10 o
  -4   0  13     2921.95     2857.22     43.79 o
  -3   0  13     1222.08     1193.28     18.94 o
  -2   0  13     4003.24     4252.34     57.56 o
  -1   0  13     1035.19     1040.46     21.82 o
   0   0  13    11809.48    11550.94    134.15 o
   1   0  13      609.70      577.55     17.80 o
   2   0  13     5424.15     5662.42     79.55 o
   3   0  13     5476.49     5546.93     84.01 o
   4   0  13       46.96       45.65      6.76 o
   5   0  13     4113.30     4124.38     57.96 o
   6   0  13        2.42        2.34      6.75 o
   7   0  13     1171.82     1230.59     35.30 o
   8   0  13      772.53      857.02     41.30 o
 -11   1  13        0.71        0.73     13.06 o
 -10   1  13       90.85       76.97     13.83 o
  -9   1  13     5731.60     5928.27     86.34 o
  -8   1  13      272.26      292.88     17.33 o
  -7   1  13      248.38      246.98     15.28 o
  -6   1  13     4422.38     4334.70     59.85 o
  -5   1  13     1673.94     1698.53     27.98 o
  -4   1  13      138.27      140.76      6.19 o
  -3   1  13      306.71      297.48      8.78 o
  -2   1  13    21995.54    22066.57    297.82 o
  -1   1  13      501.68      488.28     13.43 o
   0   1  13       75.51       66.77      6.26 o
   1   1  13     8667.86     8654.20     74.61 o
   2   1  13      284.40      274.48      8.60 o
   3   1  13     6511.27     6708.27    111.22 o
   4   1  13     1125.18     1108.98     31.92 o
   5   1  13     4837.08     4874.23     66.09 o
   6   1  13      537.35      599.57     22.62 o
   7   1  13       52.38       44.33      9.37 o
   8   1  13     1138.04     1111.59     57.36 o
 -11   2  13     1019.68      922.67     44.95 o
 -10   2  13      153.17      158.24     17.38 o
  -9   2  13     2076.53     2077.54     49.75 o
  -8   2  13     6803.74     6686.06    106.51 o
  -7   2  13     4907.67     4939.04     83.55 o
  -6   2  13     1418.92     1403.67     25.59 o
  -5   2  13        4.81        7.25      3.63 o
  -4   2  13     7172.20     7181.00     67.82 o
  -3   2  13     3030.73     2957.96     39.00 o
  -2   2  13       66.66       95.86      4.16 o
  -1   2  13     4129.06     4154.28     74.51 o
   0   2  13     2871.03     2769.89     35.90 o
   1   2  13      414.62      364.07      8.98 o
   2   2  13       60.04       73.40      6.04 o
   3   2  13    11094.24    11323.37    154.55 o
   4   2  13      403.43      400.58     17.33 o
   5   2  13      798.03      788.57     35.78 o
   6   2  13      424.13      413.15     21.06 o
   7   2  13      797.79      854.26     32.55 o
   8   2  13      471.24      448.15     38.35 o
 -11   3  13     1004.08     1039.53     47.25 o
 -10   3  13      515.50      471.33     26.68 o
  -9   3  13     1155.98     1281.92     41.23 o
  -8   3  13       16.86       24.32      8.62 o
  -7   3  13      350.87      358.21     14.75 o
  -6   3  13     4714.39     4754.35     53.53 o
  -5   3  13      160.27      149.97      7.27 o
  -4   3  13     4156.18     4263.20     62.77 o
  -3   3  13        8.64       20.91      3.83 o
  -2   3  13    10776.90    10477.74    104.89 o
  -1   3  13      427.02      451.92      9.95 o
   0   3  13      409.77      443.06     14.45 o
   1   3  13    11258.57    11271.20    112.23 o
   2   3  13        2.18        8.53      6.29 o
   3   3  13      552.77      560.37     20.83 o
   4   3  13      292.61      305.46     17.00 o
   5   3  13      826.24      879.61     31.38 o
   6   3  13        9.68       20.23      8.46 o
   7   3  13        6.08      -15.81     11.85 o
 -11   4  13      281.70      300.64     32.67 o
 -10   4  13        2.13       12.88     10.41 o
  -9   4  13     2811.94     2722.21     53.04 o
  -8   4  13     3336.38     3358.55     57.27 o
  -7   4  13        0.56        4.38      5.56 o
  -6   4  13     1037.90      974.10     24.98 o
  -5   4  13      293.74      276.10     10.13 o
  -4   4  13     1036.46     1023.27     23.44 o
  -3   4  13      729.71      802.93     19.73 o
  -2   4  13     4764.28     4740.71     51.83 o
  -1   4  13     2008.40     2020.46     28.59 o
   0   4  13     2697.95     2666.46     44.17 o
   1   4  13     4852.56     4885.45     65.04 o
   2   4  13     1601.32     1670.65     42.86 o
   3   4  13     2023.12     1964.75     49.54 o
   4   4  13      306.89      330.68     18.86 o
   5   4  13      320.62      327.52     19.48 o
   6   4  13     1980.51     2067.09     66.51 o
   7   4  13       12.77       12.85     13.63 o
 -11   5  13     1246.99     1180.68     43.72 o
 -10   5  13      348.05      322.68     18.94 o
  -9   5  13       44.33       58.48      9.85 o
  -8   5  13     4323.71     4303.92     66.38 o
  -7   5  13       17.12       17.25      6.88 o
  -6   5  13     1147.46     1139.13     27.99 o
  -5   5  13     2435.07     2379.83     40.99 o
  -4   5  13     3696.09     3626.29     52.16 o
  -3   5  13     5778.41     5749.74     64.99 o
  -2   5  13        6.04       11.13      2.23 o
  -1   5  13     8488.06     8592.85     96.41 o
   0   5  13      614.22      594.02     18.88 o
   1   5  13     2278.59     2361.04     44.14 o
   2   5  13      613.65      583.18     29.70 o
   3   5  13      826.98      819.49     40.28 o
   4   5  13     3002.61     2985.28     67.12 o
   5   5  13       20.58       13.19      9.81 o
   6   5  13     1005.92      998.31     46.99 o
 -11   6  13      280.86      282.42     22.83 o
 -10   6  13     2967.01     3092.90     65.20 o
  -9   6  13      462.88      449.08     20.66 o
  -8   6  13       44.46       53.05      8.63 o
  -7   6  13     4059.45     4072.52     62.73 o
  -6   6  13     4950.95     4963.80     69.25 o
  -5   6  13     6122.67     6006.52     77.20 o
  -4   6  13      139.77      133.14      8.82 o
  -3   6  13     4251.84     4390.99     55.21 o
  -2   6  13      118.01      116.84      8.28 o
  -1   6  13       71.96       95.20     11.31 o
   0   6  13     1655.62     1661.99     34.12 o
   1   6  13     3729.00     3624.11     63.30 o
   2   6  13     7245.92     7522.65    115.10 o
   3   6  13      237.63      229.19     21.28 o
   4   6  13      417.47      415.10     32.58 o
   5   6  13       87.88      123.45     18.85 o
   6   6  13      252.89      273.52     32.22 o
 -11   7  13        2.46        5.72     11.56 o
 -10   7  13       69.78       46.63     11.09 o
  -9   7  13       44.03       40.08      9.19 o
  -8   7  13     3688.60     3702.82     62.12 o
  -7   7  13      149.24      164.68     12.53 o
  -6   7  13      393.48      423.76     18.56 o
  -5   7  13     7918.90     7838.56     95.26 o
  -4   7  13       26.32       41.23      6.02 o
  -3   7  13     1283.32     1247.38     26.82 o
  -2   7  13      428.27      437.87     15.63 o
  -1   7  13     4603.48     4518.61     64.75 o
   0   7  13     1242.49     1233.18     29.86 o
   1   7  13       26.44       15.30      7.03 o
   2   7  13     3067.79     2978.30    105.95 o
   3   7  13       16.73       15.62     10.41 o
   4   7  13       31.91       36.61     12.18 o
   5   7  13      226.09      193.73     21.98 o
 -11   8  13        0.63      -16.38     11.54 o
 -10   8  13     1738.85     1791.73     44.91 o
  -9   8  13        8.31        8.96      9.11 o
  -8   8  13      113.77      121.27     11.09 o
  -7   8  13     5762.34     5822.95     83.30 o
  -6   8  13      550.43      520.40     20.49 o
  -5   8  13      172.63      145.06     10.94 o
  -4   8  13      420.72      364.44     16.25 o
  -3   8  13      682.83      691.15     20.40 o
  -2   8  13        2.81        2.66      5.27 o
  -1   8  13     1626.45     1689.33     36.72 o
   0   8  13     4179.79     4086.80     66.03 o
   1   8  13      442.52      475.90     20.71 o
   2   8  13      182.78      149.15     18.11 o
   3   8  13      464.50      454.77     30.92 o
   4   8  13       56.84       86.20     18.20 o
 -11   9  13       82.99       72.09     13.76 o
 -10   9  13     1512.65     1423.01     44.02 o
  -9   9  13       36.30       47.59      9.18 o
  -8   9  13      187.33      180.76     19.01 o
  -7   9  13     2238.33     2219.43     46.25 o
  -6   9  13       36.24       28.03      7.99 o
  -5   9  13     1389.73     1322.74     33.19 o
  -4   9  13      245.31      229.33     13.71 o
  -3   9  13     2004.43     1940.76     37.19 o
  -2   9  13     1748.58     1790.50     35.97 o
  -1   9  13      134.47      129.66     11.72 o
   0   9  13     2234.93     2225.86     47.44 o
   1   9  13      189.02      214.27     19.34 o
   2   9  13     2923.55     2800.40     71.75 o
   3   9  13        0.19        5.33     13.54 o
 -10  10  13        1.48        0.36     10.67 o
  -9  10  13     1495.83     1498.45     45.04 o
  -8  10  13      101.00       81.56     12.24 o
  -7  10  13     1559.30     1514.95     42.83 o
  -6  10  13       50.47       47.38      9.17 o
  -5  10  13     1399.71     1415.82     35.61 o
  -4  10  13     2861.95     3021.56     58.62 o
  -3  10  13      345.26      353.95     15.04 o
  -2  10  13     1648.61     1728.19     34.67 o
  -1  10  13      209.67      191.78     14.25 o
   0  10  13     2619.09     2710.00     61.51 o
   1  10  13       41.65       33.93     11.33 o
   2  10  13      478.82      486.77     30.58 o
 -10  11  13      448.41      473.29     29.66 o
  -9  11  13      148.29      151.94     19.82 o
  -8  11  13       90.74      108.81     14.32 o
  -7  11  13     4537.00     4781.02     84.87 o
  -6  11  13     2349.42     2362.40     54.84 o
  -5  11  13      511.54      510.18     24.46 o
  -4  11  13      221.90      248.77     15.60 o
  -3  11  13      133.58      139.13     12.88 o
  -2  11  13     1464.66     1487.29     35.78 o
  -1  11  13       63.99       58.79     11.30 o
   0  11  13      789.48      728.02     36.96 o
   1  11  13      420.60      394.48     24.36 o
  -9  12  13     1713.99     1773.15     52.53 o
  -8  12  13      380.20      381.84     23.93 o
  -7  12  13        7.15        4.54     11.66 o
  -6  12  13     1155.23     1137.09     38.47 o
  -5  12  13      265.70      234.21     15.94 o
  -4  12  13      700.81      734.14     31.73 o
  -3  12  13      455.80      432.10     23.16 o
  -2  12  13     1276.36     1251.96     44.80 o
  -1  12  13      876.84      829.87     34.38 o
   0  12  13       41.77       13.46     11.15 o
  -8  13  13      887.73      878.48     36.26 o
  -7  13  13      505.25      530.87     28.67 o
  -6  13  13       10.37       -1.50      9.04 o
  -5  13  13      110.97      127.79     13.37 o
  -4  13  13      501.02      486.89     25.46 o
  -3  13  13      452.55      505.68     34.18 o
  -2  13  13      466.67      501.90     43.13 o
   0 -13  14      272.61      284.99     23.45 o
   1 -13  14     1088.42     1054.68     43.63 o
   2 -13  14      129.46       69.20     16.63 o
   3 -13  14      500.12      510.26     34.29 o
   4 -13  14     1048.24     1068.41     43.20 o
   5 -13  14        5.18      -18.37     12.25 o
  -2 -12  14        7.62        3.93     19.24 o
  -1 -12  14        2.05       -4.34     11.57 o
   0 -12  14       32.98       20.97     15.57 o
   1 -12  14     1187.16     1231.56     44.30 o
   2 -12  14       94.25       74.99     15.18 o
   3 -12  14       65.22       44.98     12.11 o
   4 -12  14      743.87      692.79     33.84 o
   5 -12  14       78.00      107.94     14.19 o
   6 -12  14       56.21       14.05     13.52 o
  -3 -11  14      646.91      630.18     43.69 o
  -2 -11  14       15.06       30.69     12.76 o
  -1 -11  14     4008.42     4098.40     86.63 o
   0 -11  14        7.15       -8.84     11.83 o
   1 -11  14       51.67       57.08     12.52 o
   2 -11  14     3392.64     3522.31     92.48 o
   3 -11  14       47.72       33.51      9.96 o
   4 -11  14      157.70      134.18     14.95 o
   5 -11  14        1.57        6.42      9.97 o
   6 -11  14     1613.01     1729.74     54.31 o
   7 -11  14       38.26       29.02     11.92 o
  -5 -10  14      546.64      555.38     42.24 o
  -4 -10  14       15.29        5.39     10.79 o
  -3 -10  14     1733.30     1738.17     53.05 o
  -2 -10  14      336.66      288.93     24.46 o
  -1 -10  14     3449.77     3507.23     84.46 o
   0 -10  14     2387.56     2418.34     67.04 o
   1 -10  14      929.83     1045.31     46.18 o
   2 -10  14      319.70      313.48     18.50 o
   3 -10  14        3.97       15.35     10.66 o
   4 -10  14     5582.63     5951.07     93.87 o
   5 -10  14       74.32       81.41     13.28 o
   6 -10  14      237.13      235.47     20.83 o
   7 -10  14     1438.07     1409.85     48.61 o
   8 -10  14      453.51      487.30     34.21 o
  -6  -9  14       65.57       58.05     15.05 o
  -5  -9  14     1033.93     1139.36     39.55 o
  -4  -9  14       28.35       24.69      9.69 o
  -3  -9  14     4170.58     4268.62     70.32 o
  -2  -9  14      621.84      707.35     23.53 o
  -1  -9  14     2962.61     2943.09     58.31 o
   0  -9  14     1140.76     1154.50     55.27 o
   1  -9  14        9.06        3.80      7.63 o
   2  -9  14     5986.68     6181.90    128.26 o
   3  -9  14       33.79       28.88     12.86 o
   4  -9  14      399.34      372.27     19.95 o
   5  -9  14      716.92      666.38     26.95 o
   6  -9  14      108.17      117.58     16.83 o
   7  -9  14      719.65      692.33     32.93 o
   8  -9  14        6.54        2.54     19.69 o
  -6  -8  14       74.79       49.62     21.09 o
  -5  -8  14     1947.24     1940.90     51.45 o
  -4  -8  14     1792.63     1705.67     53.10 o
  -3  -8  14       95.17       90.70     17.16 o
  -2  -8  14      381.71      376.27     17.86 o
  -1  -8  14      721.13      715.62     23.35 o
   0  -8  14     1497.07     1474.54     30.70 o
   1  -8  14      931.81      859.41     30.84 o
   2  -8  14      729.34      725.26     27.65 o
   3  -8  14     2319.14     2290.92     54.08 o
   4  -8  14      284.02      290.17     16.72 o
   5  -8  14     1040.93     1023.08     32.10 o
   6  -8  14       10.55       12.12     11.71 o
   7  -8  14      757.77      783.70     34.32 o
   8  -8  14       11.61       39.81     19.16 o
   9  -8  14      901.68      839.77     60.53 o
  -7  -7  14     1289.81     1245.36     52.96 o
  -6  -7  14      486.67      435.46     23.74 o
  -5  -7  14      146.25      170.85     15.78 o
  -4  -7  14      847.85      856.63     33.27 o
  -3  -7  14      616.77      570.01     20.15 o
  -2  -7  14       66.35       52.80      7.71 o
  -1  -7  14      419.84      448.95     15.54 o
   0  -7  14    12003.77    12518.15    220.76 o
   1  -7  14        3.30        3.33      6.93 o
   2  -7  14       40.41       34.45      7.15 o
   3  -7  14      770.20      745.00     23.84 o
   4  -7  14     1491.00     1484.55     43.54 o
   5  -7  14      389.40      372.82     20.52 o
   6  -7  14        0.20       -1.20     10.30 o
   7  -7  14     4318.83     4497.62     98.31 o
   8  -7  14      147.00      154.67     23.47 o
   9  -7  14      216.69      212.29     27.12 o
  -8  -6  14       49.62       69.28     15.98 o
  -7  -6  14      322.91      321.69     21.66 o
  -6  -6  14     3349.64     3383.87     80.64 o
  -5  -6  14      233.81      222.11     17.39 o
  -4  -6  14     1722.25     1671.79     36.98 o
  -3  -6  14      849.68      878.66     25.47 o
  -2  -6  14     2534.58     2642.89     45.88 o
  -1  -6  14     1009.70      987.78     24.11 o
   0  -6  14     3485.09     3382.89     71.98 o
   1  -6  14     3902.51     3897.08     59.86 o
   2  -6  14     2496.16     2520.91     63.33 o
   3  -6  14     3986.62     4087.73     71.41 o
   4  -6  14      164.84      171.02     10.67 o
   5  -6  14     2235.99     2239.47     50.81 o
   6  -6  14      456.52      421.79     25.85 o
   7  -6  14       14.25       10.42     10.98 o
   8  -6  14      148.47      153.88     30.01 o
   9  -6  14     1608.84     1646.39     68.92 o
  -8  -5  14      320.22      303.31     23.47 o
  -7  -5  14     1108.05     1095.66     37.35 o
  -6  -5  14      425.13      406.00     22.94 o
  -5  -5  14     1233.41     1161.88     34.31 o
  -4  -5  14    11457.95    11943.22    168.06 o
  -3  -5  14       75.32       74.60      7.03 o
  -2  -5  14     2122.15     2112.37     29.97 o
  -1  -5  14     1757.26     1722.74     27.99 o
   0  -5  14     9914.03    10090.17    152.10 o
   1  -5  14       35.71       33.26      4.65 o
   2  -5  14      104.45       91.41      7.14 o
   3  -5  14     7265.82     7422.60     94.14 o
   4  -5  14      193.75      187.01     10.82 o
   5  -5  14       93.94      104.54     11.36 o
   6  -5  14      517.02      542.88     24.80 o
   7  -5  14     1258.31     1259.87     46.49 o
   8  -5  14      149.10      149.14     21.10 o
   9  -5  14       56.86       93.20     27.57 o
  -9  -4  14      541.75      493.49     35.11 o
  -8  -4  14      882.93      882.03     33.86 o
  -7  -4  14      802.58      783.55     32.58 o
  -6  -4  14     5938.29     6136.79    100.51 o
  -5  -4  14       96.13       94.65      8.90 o
  -4  -4  14      819.93      754.95     20.69 o
  -3  -4  14      124.92      127.78      8.04 o
  -2  -4  14     1937.36     1950.08     29.38 o
  -1  -4  14     2740.48     2709.85     40.65 o
   0  -4  14     1484.97     1415.82     33.69 o
   1  -4  14    20808.53    20689.45    448.38 o
   2  -4  14      780.02      748.17     14.52 o
   3  -4  14      324.13      313.85     11.66 o
   4  -4  14     5574.44     5547.14     88.69 o
   5  -4  14      530.22      555.08     23.72 o
   6  -4  14      160.94      162.77     14.21 o
   7  -4  14       80.38       74.45     14.46 o
   8  -4  14     2075.96     2109.50     75.12 o
   9  -4  14        2.90       -9.54     13.41 o
  -9  -3  14      709.03      645.97     38.19 o
  -8  -3  14      961.65      972.84     36.70 o
  -7  -3  14       45.95       63.63     10.52 o
  -6  -3  14     4798.74     4756.31     60.78 o
  -5  -3  14      604.37      614.90     16.06 o
  -4  -3  14     1705.13     1674.22     30.78 o
  -3  -3  14      696.90      597.46     18.28 o
  -2  -3  14      953.87      973.05     16.27 o
  -1  -3  14     5183.92     5048.38     63.66 o
   0  -3  14      145.67      155.85      8.06 o
   1  -3  14     8777.43     9029.31    135.24 o
   2  -3  14     2036.22     2086.03     29.87 o
   3  -3  14     1531.04     1567.82     34.00 o
   4  -3  14      246.52      271.48     16.15 o
   5  -3  14     1925.64     1936.86     53.57 o
   6  -3  14     2558.50     2552.39     65.47 o
   7  -3  14       28.86        8.66     12.07 o
   8  -3  14      962.43      931.83     41.76 o
   9  -3  14      399.60      379.45     28.36 o
 -10  -2  14      381.22      458.03     35.19 o
  -9  -2  14       26.99       21.36     11.72 o
  -8  -2  14     5458.00     5490.95    105.42 o
  -7  -2  14      532.14      489.39     18.69 o
  -6  -2  14      609.44      525.82     18.72 o
  -5  -2  14      331.13      301.13     10.84 o
  -4  -2  14     1411.90     1335.67     25.86 o
  -3  -2  14     2919.43     2826.38     37.56 o
  -2  -2  14     3056.48     2970.42     43.37 o
  -1  -2  14    12516.85    12616.84    209.90 o
   0  -2  14        4.01        9.22      2.93 o
   1  -2  14     1913.15     1838.52     26.23 o
   2  -2  14      365.51      376.98     13.67 o
   3  -2  14     4235.64     4222.33     65.94 o
   4  -2  14     8555.10     8553.65    237.96 o
   5  -2  14      239.56      230.18     15.84 o
   6  -2  14      423.00      400.84     18.98 o
   7  -2  14        3.81       19.03     10.50 o
   8  -2  14      257.59      225.46     21.81 o
   9  -2  14      585.12      506.33     39.49 o
 -10  -1  14     1857.20     1805.52     62.32 o
  -9  -1  14      169.68      105.44     14.87 o
  -8  -1  14      984.09      949.35     33.40 o
  -7  -1  14        5.22        2.30      5.96 o
  -6  -1  14    10501.13    10811.68    156.78 o
  -5  -1  14     1583.36     1552.27     27.79 o
  -4  -1  14      552.85      535.86     16.66 o
  -3  -1  14     2726.77     2658.25     32.62 o
  -2  -1  14       62.16       44.57      3.83 o
  -1  -1  14      134.66      128.06      5.83 o
   0  -1  14        5.90        8.29      4.54 o
   1  -1  14     9960.06     9889.39    105.75 o
   2  -1  14      263.37      243.11     11.74 o
   3  -1  14      425.39      378.88     14.76 o
   4  -1  14     3958.92     4143.68     94.64 o
   5  -1  14        9.35       27.74      9.68 o
   6  -1  14     1547.86     1596.36     39.69 o
   7  -1  14      237.21      260.36     21.73 o
   8  -1  14      958.11      922.47     42.29 o
 -11   0  14       22.26       29.18     43.96 o
 -10   0  14      716.00      670.21     33.33 o
  -9   0  14       57.62       67.27     12.20 o
  -8   0  14     2095.80     2170.91     45.93 o
  -7   0  14      157.29      151.37     11.21 o
  -6   0  14      388.16      344.77     15.07 o
  -5   0  14     7854.19     8239.23     94.11 o
  -4   0  14        5.55        7.05      2.75 o
  -3   0  14      573.39      499.33     13.97 o
  -2   0  14      391.68      400.10      9.90 o
  -1   0  14    17668.41    16776.73    224.15 o
   0   0  14     1001.31     1123.74     22.66 o
   1   0  14      161.52      152.97      9.81 o
   2   0  14    10258.11    10089.08    128.18 o
   3   0  14      781.94      814.22     19.54 o
   4   0  14       67.13       71.90      8.11 o
   5   0  14      349.05      369.84     17.97 o
   6   0  14     1314.94     1228.35     43.93 o
   7   0  14      328.42      336.16     23.15 o
   8   0  14       41.11       34.42     18.08 o
 -11   1  14        4.36       33.64     16.11 o
 -10   1  14      446.53      398.29     25.12 o
  -9   1  14      127.96       93.34     10.72 o
  -8   1  14     3472.60     3365.25     62.85 o
  -7   1  14     6072.61     6217.01     89.96 o
  -6   1  14     1216.60     1174.19     29.55 o
  -5   1  14     3074.06     3056.41     61.53 o
  -4   1  14     6474.04     6477.22     82.03 o
  -3   1  14     6742.71     7049.08     83.02 o
  -2   1  14      474.66      506.23     11.62 o
  -1   1  14     3109.12     3043.28     40.76 o
   0   1  14     7966.10     7675.56    118.77 o
   1   1  14        6.06       11.20      3.59 o
   2   1  14     1488.37     1587.07     25.01 o
   3   1  14     1373.97     1386.04     24.54 o
   4   1  14     6985.95     7158.05    129.16 o
   5   1  14      737.34      643.74     21.34 o
   6   1  14       36.11       51.23     10.07 o
   7   1  14     1818.99     1887.52     54.22 o
   8   1  14       75.99      108.01     21.56 o
 -11   2  14      256.66      170.68     20.89 o
 -10   2  14     2128.09     2285.90     69.61 o
  -9   2  14     2965.47     3179.83     69.26 o
  -8   2  14      310.38      324.22     22.08 o
  -7   2  14     3090.11     2925.45     60.91 o
  -6   2  14     3892.28     3998.03     57.33 o
  -5   2  14     6409.10     6482.92     93.19 o
  -4   2  14      590.20      601.61     11.67 o
  -3   2  14     2826.75     2840.61     37.69 o
  -2   2  14    12690.01    12356.29    178.22 o
  -1   2  14        4.05        4.29      2.21 o
   0   2  14     1461.47     1600.69     18.82 o
   1   2  14     1511.80     1601.22     26.15 o
   2   2  14    11363.10    11560.01    178.72 o
   3   2  14      599.82      575.80     20.52 o
   4   2  14      181.00      170.53     11.77 o
   5   2  14     2794.77     2827.28     52.08 o
   6   2  14       19.31       23.57      9.99 o
   7   2  14       58.67       71.93     12.41 o
 -11   3  14      713.51      700.26     39.63 o
 -10   3  14      527.07      508.95     25.97 o
  -9   3  14     2292.90     2158.44     55.93 o
  -8   3  14     1831.56     1829.64     43.82 o
  -7   3  14     2574.51     2520.59     63.68 o
  -6   3  14      220.62      200.53     10.62 o
  -5   3  14     5813.79     5834.55    105.01 o
  -4   3  14     8336.94     8264.83     91.49 o
  -3   3  14     1093.22     1099.36     24.84 o
  -2   3  14      951.85     1058.38     19.54 o
  -1   3  14     2316.48     2367.60     39.35 o
   0   3  14     1785.90     1717.92     32.93 o
   1   3  14       91.66       71.66      6.31 o
   2   3  14     3849.12     3982.80     52.52 o
   3   3  14     3299.85     3400.81     61.72 o
   4   3  14     1065.03     1069.29     34.18 o
   5   3  14      672.73      650.05     29.87 o
   6   3  14       88.54      113.97     14.80 o
   7   3  14      918.85      890.25     38.52 o
 -11   4  14      970.42      845.30     37.49 o
 -10   4  14      142.52      151.60     14.70 o
  -9   4  14      281.74      270.42     16.72 o
  -8   4  14        0.82       -6.75      8.09 o
  -7   4  14     3689.76     3700.16     56.03 o
  -6   4  14      894.69      811.39     22.83 o
  -5   4  14     1023.56      967.13     31.43 o
  -4   4  14     2253.06     2333.34     43.71 o
  -3   4  14      903.21      833.90     27.67 o
  -2   4  14     2578.01     2709.77     45.30 o
  -1   4  14      334.64      356.38     10.74 o
   0   4  14     7088.01     7183.11     74.93 o
   1   4  14      874.99      845.92     23.22 o
   2   4  14       52.29       53.64      9.13 o
   3   4  14     4710.91     4735.30     69.42 o
   4   4  14       20.48       39.67      8.78 o
   5   4  14      695.62      667.46     31.58 o
   6   4  14      371.10      368.66     28.46 o
   7   4  14     1890.09     2084.67     98.24 o
 -11   5  14       12.89       21.38     11.70 o
 -10   5  14      137.78      121.79     12.61 o
  -9   5  14     1980.29     2030.96     45.43 o
  -8   5  14       44.33       44.12      8.12 o
  -7   5  14      327.50      271.79     14.72 o
  -6   5  14     6858.99     6970.91     86.86 o
  -5   5  14      175.98      175.84     11.08 o
  -4   5  14       49.21       46.29      6.56 o
  -3   5  14       41.39       66.77      6.47 o
  -2   5  14     8867.77     8796.70     79.84 o
  -1   5  14      253.33      255.83     11.49 o
   0   5  14     1196.92     1200.61     31.31 o
   1   5  14     5934.62     6083.26     84.58 o
   2   5  14     1233.53     1200.32     37.41 o
   3   5  14      582.95      566.46     30.68 o
   4   5  14       82.13       66.61     21.93 o
   5   5  14      973.35      979.76     44.75 o
   6   5  14      870.73      947.94     46.93 o
 -11   6  14     1881.46     2011.52     59.15 o
 -10   6  14        2.22       12.12     10.63 o
  -9   6  14     1706.76     1689.85     44.76 o
  -8   6  14     3252.67     3260.04     56.88 o
  -7   6  14      752.46      780.26     25.19 o
  -6   6  14     1463.13     1396.11     32.47 o
  -5   6  14      212.50      187.27     11.90 o
  -4   6  14    19086.68    19073.19    310.44 o
  -3   6  14      784.51      775.83     19.90 o
  -2   6  14      219.90      224.02     13.45 o
  -1   6  14     6578.01     6633.31     77.06 o
   0   6  14      973.92      968.51     25.92 o
   1   6  14      371.95      394.68     21.09 o
   2   6  14       38.32       23.64      8.87 o
   3   6  14     6903.63     6978.56    132.09 o
   4   6  14      758.82      718.57     38.28 o
   5   6  14       49.06       48.74     14.29 o
 -11   7  14     1219.31     1173.42     41.23 o
 -10   7  14     1013.10      962.54     35.02 o
  -9   7  14      310.37      322.69     18.37 o
  -8   7  14     1074.53     1050.20     30.78 o
  -7   7  14       19.16       14.83      7.13 o
  -6   7  14    13227.76    13366.03    168.33 o
  -5   7  14      540.16      586.88     22.55 o
  -4   7  14       11.17        6.11      5.92 o
  -3   7  14     2098.24     2032.66     35.53 o
  -2   7  14      129.82      128.33     10.04 o
  -1   7  14      311.03      311.71     13.65 o
   0   7  14      366.31      373.15     16.50 o
   1   7  14     7180.91     7289.82    113.96 o
   2   7  14        0.13       -8.42      9.77 o
   3   7  14        2.04      -14.18     12.36 o
   4   7  14     1025.62      975.71     46.73 o
   5   7  14       54.50        9.74     14.10 o
 -11   8  14       60.20       53.12     11.51 o
 -10   8  14      674.70      619.78     28.86 o
  -9   8  14      278.16      312.15     17.99 o
  -8   8  14     2184.49     2144.58     46.32 o
  -7   8  14        6.77       14.14      7.97 o
  -6   8  14     3555.32     3510.01     58.51 o
  -5   8  14     2063.24     1953.08     40.32 o
  -4   8  14      810.50      760.00     23.83 o
  -3   8  14      753.70      816.56     24.61 o
  -2   8  14      292.25      283.50     13.66 o
  -1   8  14     2241.64     2288.50     44.43 o
   0   8  14       80.67       56.97      9.48 o
   1   8  14      658.31      590.07     26.91 o
   2   8  14     1419.50     1431.90     48.55 o
   3   8  14       38.64       23.56     13.67 o
   4   8  14      330.61      385.54     31.56 o
 -11   9  14       70.19       65.57     16.06 o
 -10   9  14       20.07       32.55     10.46 o
  -9   9  14       33.25       23.43      7.77 o
  -8   9  14     2751.73     2752.90     54.31 o
  -7   9  14       90.01      143.12     12.84 o
  -6   9  14        1.65       30.47      8.81 o
  -5   9  14     1267.42     1249.96     32.81 o
  -4   9  14      903.76      909.30     27.01 o
  -3   9  14      894.59      856.34     24.33 o
  -2   9  14        1.81        2.90      6.22 o
  -1   9  14     5109.31     5182.67     78.58 o
   0   9  14      927.16      958.16     37.57 o
   1   9  14      309.35      287.04     20.02 o
   2   9  14     1134.84     1151.71     44.72 o
   3   9  14      272.28      223.98     24.71 o
 -10  10  14      979.70     1026.54     38.15 o
  -9  10  14      154.98      127.54     14.44 o
  -8  10  14      661.03      645.89     28.56 o
  -7  10  14     1818.03     1884.83     43.94 o
  -6  10  14     3046.13     3142.41     88.52 o
  -5  10  14      743.98      781.39     26.58 o
  -4  10  14       30.82       15.82      8.43 o
  -3  10  14     3415.07     3477.13     59.82 o
  -2  10  14      648.76      650.59     21.08 o
  -1  10  14       86.04       90.59     10.97 o
   0  10  14      438.86      367.29     22.83 o
   1  10  14     1404.26     1393.57     45.30 o
   2  10  14      487.16      415.51     28.53 o
 -10  11  14      866.08      830.96     43.54 o
  -9  11  14      738.30      697.62     31.71 o
  -8  11  14     2302.69     2353.94     57.86 o
  -7  11  14      201.24      207.39     17.58 o
  -6  11  14       27.53       33.48     14.79 o
  -5  11  14     3441.55     3415.14     67.51 o
  -4  11  14       20.70       22.82      7.43 o
  -3  11  14      104.02       92.68     10.13 o
  -2  11  14      354.73      390.01     19.64 o
  -1  11  14     1519.54     1545.04     39.25 o
   0  11  14      387.48      391.46     24.10 o
   1  11  14       36.00       43.91     12.14 o
  -9  12  14      112.50       99.19     16.90 o
  -8  12  14      634.07      732.83     32.98 o
  -7  12  14     3807.43     3882.99     77.46 o
  -6  12  14      233.73      186.88     16.61 o
  -5  12  14        9.96        9.94      8.42 o
  -4  12  14     2034.57     1999.26     51.09 o
  -3  12  14     1017.15      992.84     35.77 o
  -2  12  14      104.83      107.15     14.81 o
  -1  12  14        0.47        6.50      9.66 o
  -7  13  14      484.08      474.77     26.29 o
  -6  13  14      431.96      394.24     23.98 o
  -5  13  14      115.91      113.89     13.37 o
  -4  13  14        0.31        1.80     10.29 o
  -3  13  14      552.50      462.70     37.69 o
   1 -13  15      612.98      629.52     38.10 o
   2 -13  15      699.26      678.32     49.27 o
   3 -13  15       14.01        3.39     12.53 o
   4 -13  15       46.85       46.60     21.57 o
  -2 -12  15      534.38      538.21    104.47 o
  -1 -12  15      279.17      276.02     23.20 o
   0 -12  15      571.31      600.62     31.95 o
   1 -12  15       63.18       68.87     14.56 o
   2 -12  15        0.50        1.19     16.00 o
   3 -12  15     1682.87     1628.82     52.00 o
   4 -12  15      230.34      240.60     25.06 o
   5 -12  15       95.48      116.81     16.06 o
   6 -12  15      144.64      156.20     23.15 o
  -3 -11  15      549.56      474.07     52.68 o
  -2 -11  15       10.39        1.85      9.87 o
  -1 -11  15      309.56      323.59     23.40 o
   0 -11  15      940.70      874.97     41.16 o
   1 -11  15     1729.05     1707.90     51.02 o
   2 -11  15        1.44        8.40     13.04 o
   3 -11  15     1688.01     1717.78     65.68 o
   4 -11  15     1311.91     1305.65     45.32 o
   5 -11  15      313.68      339.53     24.12 o
   6 -11  15       18.53        7.10     12.85 o
   7 -11  15      445.53      474.24     33.63 o
  -4 -10  15      112.64      120.89     16.39 o
  -3 -10  15      568.09      579.04     30.80 o
  -2 -10  15     2245.47     2251.23     55.11 o
  -1 -10  15      988.57      997.96     42.96 o
   0 -10  15       64.96       85.09     15.42 o
   1 -10  15     6942.33     6994.00    114.39 o
   2 -10  15      856.93      891.99     30.77 o
   3 -10  15     2071.37     2103.28     55.28 o
   4 -10  15       19.04       16.46     10.97 o
   5 -10  15      496.62      515.03     28.20 o
   6 -10  15     1125.65     1146.24     49.03 o
   7 -10  15       39.25       23.83     14.20 o
  -5  -9  15     1039.04     1081.03     38.94 o
  -4  -9  15      940.26     1024.81     36.40 o
  -3  -9  15      550.23      564.91     35.16 o
  -2  -9  15       43.44       29.50      8.97 o
  -1  -9  15     3001.60     2937.68     71.56 o
   0  -9  15       95.81       97.30     17.85 o
   1  -9  15        2.32        9.69      7.86 o
   2  -9  15     1547.16     1473.69     38.56 o
   3  -9  15     1226.68     1227.78     48.68 o
   4  -9  15     2242.07     2255.21     56.67 o
   5  -9  15       44.79       53.92     11.45 o
   6  -9  15      744.79      719.78     37.90 o
   7  -9  15      320.79      283.41     25.23 o
   8  -9  15      163.91      140.71     20.05 o
  -6  -8  15     1811.23     1826.56     64.82 o
  -5  -8  15      128.90      128.25     14.21 o
  -4  -8  15      303.65      282.90     19.05 o
  -3  -8  15     4081.26     4221.33     73.87 o
  -2  -8  15      215.21      205.55     13.64 o
  -1  -8  15       19.17       20.68      7.05 o
   0  -8  15     3611.81     3615.60     85.27 o
   1  -8  15     2861.18     2956.55     90.35 o
   2  -8  15      841.44      808.89     40.35 o
   3  -8  15      195.00      184.78     13.65 o
   4  -8  15     3045.81     3155.22     66.90 o
   5  -8  15      350.58      340.46     23.82 o
   6  -8  15       33.52       50.63     14.93 o
   7  -8  15      616.07      619.35     40.92 o
   8  -8  15      604.57      611.47     42.78 o
  -7  -7  15        0.57       -7.08     10.87 o
  -6  -7  15      252.84      259.23     19.23 o
  -5  -7  15     1919.42     1957.21     54.18 o
  -4  -7  15       77.32       67.25     10.30 o
  -3  -7  15      751.65      716.95     24.39 o
  -2  -7  15      549.28      572.91     21.04 o
  -1  -7  15      303.64      292.85     21.04 o
   0  -7  15       94.94       87.31      8.23 o
   1  -7  15     4676.43     4743.93     85.20 o
   2  -7  15     9204.28     9550.39    224.90 o
   3  -7  15      330.36      354.03     24.18 o
   4  -7  15      482.53      453.95     25.69 o
   5  -7  15      777.00      724.57     33.31 o
   6  -7  15     1147.51     1234.84     55.22 o
   7  -7  15      159.60      157.23     27.23 o
   8  -7  15      441.70      421.74     39.69 o
  -8  -6  15      761.56      767.04     38.27 o
  -7  -6  15     2133.97     2244.66     56.53 o
  -6  -6  15       81.17       71.96     12.91 o
  -5  -6  15     1435.25     1479.88     40.88 o
  -4  -6  15     1345.12     1372.02     33.56 o
  -3  -6  15     1682.88     1662.90     36.48 o
  -2  -6  15     1388.37     1344.90     31.65 o
  -1  -6  15     3085.15     3208.60     44.38 o
   0  -6  15     3947.45     4078.44     62.78 o
   1  -6  15      644.11      615.60     21.35 o
   2  -6  15     1550.80     1546.52     38.19 o
   3  -6  15       49.95       53.58      7.34 o
   4  -6  15     3235.43     3220.30    104.91 o
   5  -6  15       58.66       64.19     10.61 o
   6  -6  15     2357.27     2193.90     74.16 o
   7  -6  15     1464.51     1479.98     62.14 o
   8  -6  15      535.53      560.27     38.99 o
  -8  -5  15        0.41       -8.19     13.92 o
  -7  -5  15     4349.66     4766.94     92.74 o
  -6  -5  15      105.07       92.44     13.26 o
  -5  -5  15     2773.94     2738.11     55.72 o
  -4  -5  15       69.06       80.94      8.24 o
  -3  -5  15     1738.82     1687.11     31.19 o
  -2  -5  15     1799.85     1781.94     31.22 o
  -1  -5  15        0.28        1.90      4.02 o
   0  -5  15     6517.41     6682.37    147.63 o
   1  -5  15      656.72      631.86     16.21 o
   2  -5  15     9345.64     9427.33    177.49 o
   3  -5  15      565.53      558.20     19.22 o
   4  -5  15      162.73      195.38     12.93 o
   5  -5  15     7088.18     7118.72    133.89 o
   6  -5  15       43.25       32.66     15.68 o
   7  -5  15      118.47      150.84     22.14 o
   8  -5  15       11.66       11.73     11.98 o
   9  -5  15      335.72      360.21     39.47 o
  -9  -4  15     1777.98     1841.01     81.88 o
  -8  -4  15      442.17      404.25     25.09 o
  -7  -4  15        2.25       16.86      9.67 o
  -6  -4  15      836.23      814.91     27.52 o
  -5  -4  15     7888.53     8046.94     99.00 o
  -4  -4  15     1270.51     1213.53     34.20 o
  -3  -4  15      126.20      116.35      8.21 o
  -2  -4  15     8285.38     8407.88    111.68 o
  -1  -4  15       70.18       60.03      5.58 o
   0  -4  15      484.88      490.39     14.91 o
   1  -4  15     3140.47     3138.54     72.68 o
   2  -4  15     3032.80     3125.86     41.34 o
   3  -4  15     6442.02     6460.44    118.43 o
   4  -4  15      157.46      191.46     14.94 o
   5  -4  15     3881.76     3948.07     72.41 o
   6  -4  15      331.94      300.07     28.02 o
   7  -4  15     2832.34     3036.74     76.76 o
   8  -4  15       32.97       40.49     15.81 o
  -9  -3  15      527.60      488.18     33.65 o
  -8  -3  15      941.25      831.18     40.23 o
  -7  -3  15     2923.40     2941.29     62.07 o
  -6  -3  15     1131.63     1074.30     27.85 o
  -5  -3  15        5.10        1.25      5.48 o
  -4  -3  15     7490.01     7811.17     81.33 o
  -3  -3  15      794.53      765.82     19.78 o
  -2  -3  15        4.71        5.75      2.85 o
  -1  -3  15      169.67      194.06     10.83 o
   0  -3  15    12422.07    12347.46    152.07 o
   1  -3  15     1216.85     1151.28     20.03 o
   2  -3  15       49.26       36.38      4.10 o
   3  -3  15    10587.85    10880.78    194.60 o
   4  -3  15      706.13      689.26     31.05 o
   5  -3  15      364.59      316.89     33.08 o
   6  -3  15      178.64      201.13     19.06 o
   7  -3  15     2829.90     2805.09     73.80 o
   8  -3  15      536.89      499.65     34.70 o
 -10  -2  15        4.74        4.10     14.11 o
  -9  -2  15     1438.45     1446.14     54.03 o
  -8  -2  15        4.84       21.34     10.33 o
  -7  -2  15     1265.26     1243.14     30.75 o
  -6  -2  15     8071.90     8379.56    150.34 o
  -5  -2  15      581.02      600.17     26.79 o
  -4  -2  15       68.48       64.85      6.24 o
  -3  -2  15      520.56      541.41     14.79 o
  -2  -2  15    10309.22    10668.60     96.82 o
  -1  -2  15     1639.09     1605.92     23.58 o
   0  -2  15     1100.01     1034.19     24.12 o
   1  -2  15     8790.71     8924.76     94.91 o
   2  -2  15      809.25      728.54     26.65 o
   3  -2  15      668.48      672.29     21.93 o
   4  -2  15        7.15        2.29      8.81 o
   5  -2  15     2897.36     2882.13     74.75 o
   6  -2  15      375.62      335.77     20.39 o
   7  -2  15        0.25      -12.29     12.00 o
   8  -2  15      727.50      754.59     38.72 o
 -10  -1  15      266.16      292.70     28.97 o
  -9  -1  15     2241.61     2401.91     63.29 o
  -8  -1  15     2574.19     2592.93     58.00 o
  -7  -1  15      125.15      100.95      9.48 o
  -6  -1  15        5.73        6.63      6.37 o
  -5  -1  15        7.95       14.04      5.58 o
  -4  -1  15     2261.59     2150.20     36.14 o
  -3  -1  15     2772.45     2917.24     35.62 o
  -2  -1  15     7366.31     7575.46     71.37 o
  -1  -1  15     2587.39     2565.30     40.16 o
   0  -1  15     3012.59     2885.14     43.97 o
   1  -1  15      562.59      565.20     16.72 o
   2  -1  15      216.95      210.34     11.43 o
   3  -1  15     5707.65     5627.83     78.78 o
   4  -1  15      415.60      437.09     17.24 o
   5  -1  15     1586.77     1574.80     43.23 o
   6  -1  15     1220.50     1240.32     48.02 o
   7  -1  15      457.85      423.23     28.35 o
   8  -1  15      207.54      241.38     23.26 o
 -10   0  15      507.73      472.26     28.30 o
  -9   0  15       49.34       40.84     12.74 o
  -8   0  15     2315.18     2375.09     48.82 o
  -7   0  15     2512.17     2562.44     47.14 o
  -6   0  15     3813.52     3745.74     56.87 o
  -5   0  15      107.76      102.44      7.47 o
  -4   0  15     6527.52     6691.32     93.64 o
  -3   0  15     7324.41     7474.72     77.09 o
  -2   0  15       42.63       43.91      3.25 o
  -1   0  15      691.21      671.14     18.38 o
   0   0  15      974.56      909.64     20.79 o
   1   0  15     1981.95     1829.51     31.91 o
   2   0  15        0.57       10.31      6.69 o
   3   0  15     5229.31     5335.14     74.55 o
   4   0  15     4517.58     4496.19     71.00 o
   5   0  15      909.07      937.77     30.43 o
   6   0  15      162.41      136.76     13.28 o
   7   0  15      118.34      100.77     14.25 o
   8   0  15     1730.53     1904.25     64.83 o
 -11   1  15       24.93       26.14     10.92 o
 -10   1  15     1298.75     1338.71     46.84 o
  -9   1  15      165.54      152.31     16.39 o
  -8   1  15       21.25       17.34      9.31 o
  -7   1  15      697.78      643.08     27.07 o
  -6   1  15     7236.44     7612.45    117.84 o
  -5   1  15     3476.77     3555.27     44.32 o
  -4   1  15        7.81        7.31      3.95 o
  -3   1  15     4470.06     4464.46     50.36 o
  -2   1  15       19.71       27.75      5.39 o
  -1   1  15     3800.35     3676.22     50.42 o
   0   1  15       10.81       27.98      6.12 o
   1   1  15    11646.95    11672.66    146.07 o
   2   1  15     9454.85     9495.68     97.53 o
   3   1  15      289.53      298.40     11.42 o
   4   1  15      149.94      130.03     12.21 o
   5   1  15        0.18        2.69      8.01 o
   6   1  15     1995.49     2015.03     49.25 o
   7   1  15       41.25       42.36     13.62 o
 -11   2  15       20.89        3.63     15.21 o
 -10   2  15       34.00       34.60     11.32 o
  -9   2  15      439.05      487.57     26.27 o
  -8   2  15     4911.63     5032.12     89.65 o
  -7   2  15       66.44       57.93     10.43 o
  -6   2  15      229.49      234.25     13.14 o
  -5   2  15    13092.43    13019.48    135.16 o
  -4   2  15      385.44      417.73     14.25 o
  -3   2  15     7297.97     7307.28    100.02 o
  -2   2  15      442.65      439.94      9.88 o
  -1   2  15    10507.65    10293.09    106.17 o
   0   2  15     2571.32     2526.26     38.32 o
   1   2  15        9.97        6.05      4.40 o
   2   2  15     1911.93     1982.37     32.07 o
   3   2  15     2257.10     2262.71     36.95 o
   4   2  15     4210.54     4232.91     72.40 o
   5   2  15        5.90       -7.23      8.94 o
   6   2  15      541.08      501.13     24.85 o
   7   2  15     1111.74     1069.47     42.12 o
 -11   3  15       33.35       47.47     13.99 o
 -10   3  15     3356.43     3644.98     79.09 o
  -9   3  15      378.28      392.87     23.59 o
  -8   3  15      508.03      516.42     23.00 o
  -7   3  15     4335.50     4237.17     64.41 o
  -6   3  15     4111.28     4174.58     71.63 o
  -5   3  15     1462.09     1364.83     30.44 o
  -4   3  15      296.92      342.81     13.42 o
  -3   3  15     7969.13     7808.87     96.75 o
  -2   3  15     1578.55     1591.42     20.32 o
  -1   3  15      518.28      627.51     15.31 o
   0   3  15     3366.31     3301.44     50.92 o
   1   3  15     2854.81     2845.17     48.54 o
   2   3  15     2451.96     2493.43     41.05 o
   3   3  15      209.35      210.44     13.55 o
   4   3  15     1775.50     1704.59     43.41 o
   5   3  15      509.20      475.95     23.69 o
   6   3  15        4.87        0.09      9.61 o
   7   3  15      618.90      623.45     30.03 o
 -11   4  15      602.24      614.42     32.59 o
 -10   4  15     1037.24     1070.49     40.47 o
  -9   4  15       20.93       19.94      8.18 o
  -8   4  15      707.67      671.75     24.15 o
  -7   4  15      260.84      271.43     13.34 o
  -6   4  15       32.26       26.31      6.10 o
  -5   4  15     5540.06     5538.91     78.42 o
  -4   4  15      192.90      191.56     12.37 o
  -3   4  15      716.20      699.39     18.90 o
  -2   4  15     1059.21     1068.41     17.13 o
  -1   4  15       82.90       82.10      6.68 o
   0   4  15      230.28      220.77     11.26 o
   1   4  15       58.73       46.15      6.45 o
   2   4  15    10720.09    11046.74    212.28 o
   3   4  15       32.45       45.38      8.97 o
   4   4  15        3.75        0.55      9.34 o
   5   4  15     2594.83     2608.39     66.16 o
   6   4  15       13.42       10.16     12.28 o
 -11   5  15      697.37      742.58     32.18 o
 -10   5  15       45.49       36.67      8.79 o
  -9   5  15       92.19       91.68     11.52 o
  -8   5  15      912.08      946.08     31.33 o
  -7   5  15     1541.11     1552.01     35.18 o
  -6   5  15       54.46       41.02      7.44 o
  -5   5  15     7695.88     7852.10    103.21 o
  -4   5  15     4423.65     4430.82     81.66 o
  -3   5  15     1493.02     1505.64     30.27 o
  -2   5  15       28.90       54.16      5.71 o
  -1   5  15      589.67      639.40     16.44 o
   0   5  15     3961.50     3997.64     61.06 o
   1   5  15      252.19      218.50     12.64 o
   2   5  15     2671.61     2564.16     53.65 o
   3   5  15     1679.29     1596.47     46.22 o
   4   5  15     1623.46     1525.43     55.30 o
   5   5  15        1.43        0.55     12.10 o
   6   5  15      448.63      428.09     37.99 o
 -11   6  15      150.35      143.38     16.30 o
 -10   6  15      703.66      680.28     29.67 o
  -9   6  15      453.95      431.11     22.70 o
  -8   6  15       10.74       13.49      8.02 o
  -7   6  15     7434.49     7530.80    112.74 o
  -6   6  15     2517.26     2549.76     46.35 o
  -5   6  15     1562.78     1564.27     36.64 o
  -4   6  15        1.81        7.71      6.73 o
  -3   6  15     1007.48      999.58     23.17 o
  -2   6  15     9066.13     9148.52    108.14 o
  -1   6  15      420.14      399.98     15.75 o
   0   6  15     4042.98     4126.79     64.86 o
   1   6  15      683.34      684.93     28.51 o
   2   6  15     4164.95     4207.09     94.65 o
   3   6  15        5.22       -9.07     11.05 o
   4   6  15        9.52       12.70     10.56 o
   5   6  15     2594.87     2599.03     79.52 o
 -11   7  15     1063.14     1039.24     39.29 o
 -10   7  15        0.08       14.43      9.76 o
  -9   7  15     2576.78     2658.69     66.42 o
  -8   7  15      480.99      468.87     24.52 o
  -7   7  15      260.43      256.48     15.19 o
  -6   7  15      917.04      943.54     27.59 o
  -5   7  15     3532.74     3544.21     56.87 o
  -4   7  15     4027.16     4050.97     94.27 o
  -3   7  15      549.83      559.02     18.03 o
  -2   7  15     5728.18     5836.63     72.63 o
  -1   7  15     2203.72     2277.44     40.07 o
   0   7  15      578.36      509.89     22.63 o
   1   7  15       73.28       92.84     11.44 o
   2   7  15      204.53      192.53     18.27 o
   3   7  15     1096.16     1063.06     41.97 o
   4   7  15      108.11       93.81     21.59 o
 -11   8  15     1785.13     1871.31     53.14 o
 -10   8  15       14.05       14.97      9.10 o
  -9   8  15        0.03        1.35      7.76 o
  -8   8  15     1321.33     1219.59     34.49 o
  -7   8  15     1910.45     1906.89     42.46 o
  -6   8  15     1171.15     1179.28     31.68 o
  -5   8  15       73.13       60.29      8.82 o
  -4   8  15     3363.46     3303.96     54.99 o
  -3   8  15       77.20       77.41      7.90 o
  -2   8  15      465.81      449.09     17.34 o
  -1   8  15      379.36      357.50     15.58 o
   0   8  15     1000.49      938.90     29.88 o
   1   8  15      720.78      677.94     32.09 o
   2   8  15       45.27       59.13     12.44 o
   3   8  15     3132.41     3204.23     79.85 o
   4   8  15     1208.96     1168.15     53.62 o
 -10   9  15      154.07      141.48     20.63 o
  -9   9  15        6.63       14.17      7.75 o
  -8   9  15        0.27       -1.84      8.20 o
  -7   9  15     1225.70     1234.42     34.62 o
  -6   9  15     5136.16     5271.76    100.14 o
  -5   9  15       23.23       30.86      7.65 o
  -4   9  15       47.92       54.66     10.19 o
  -3   9  15     1923.81     1814.09     40.23 o
  -2   9  15     1784.11     1802.51     37.17 o
  -1   9  15      674.98      667.16     23.24 o
   0   9  15      208.15      230.95     16.03 o
   1   9  15     2224.16     2268.71     57.20 o
   2   9  15       12.00        7.91     11.12 o
   3   9  15      155.97      104.65     19.97 o
 -10  10  15       12.33       16.88     11.55 o
  -9  10  15      546.79      545.15     27.28 o
  -8  10  15     1869.82     1958.92     55.92 o
  -7  10  15       37.10       19.56     11.74 o
  -6  10  15     1542.76     1492.23     38.50 o
  -5  10  15      202.37      235.37     15.52 o
  -4  10  15     2308.69     2326.73     47.61 o
  -3  10  15       84.53       91.80     10.53 o
  -2  10  15     1669.02     1648.20     37.73 o
  -1  10  15     2835.93     3066.52     55.79 o
   0  10  15      363.59      343.17     21.88 o
   1  10  15      168.78      157.97     16.57 o
   2  10  15      444.57      471.82     48.02 o
  -9  11  15        8.43       22.10     17.20 o
  -8  11  15     1966.09     2029.89     57.95 o
  -7  11  15      121.21      157.47     20.74 o
  -6  11  15     2548.82     2530.68     58.49 o
  -5  11  15      424.64      476.19     23.98 o
  -4  11  15      247.60      278.64     18.26 o
  -3  11  15     3943.85     4147.19     75.23 o
  -2  11  15      164.26      160.63     14.55 o
  -1  11  15      163.89      194.40     19.11 o
   0  11  15      153.92      164.34     16.48 o
  -8  12  15     1369.47     1222.79     42.35 o
  -7  12  15       98.17       98.07     15.54 o
  -6  12  15      957.65     1052.11     34.30 o
  -5  12  15      655.50      640.18     26.67 o
  -4  12  15      111.86      129.36     14.40 o
  -3  12  15      497.34      527.38     29.11 o
  -2  12  15       68.23       96.15     16.88 o
  -1  12  15      455.52      445.23     31.44 o
  -6  13  15        3.63        8.18     10.30 o
  -5  13  15     2483.15     2576.97     57.31 o
  -4  13  15      306.41      367.75     29.48 o
   2 -13  16      649.34      640.94    104.09 o
   3 -13  16      322.14      338.02     59.31 o
  -1 -12  16      108.08       94.27     17.10 o
   0 -12  16     1634.35     1594.70     70.73 o
   1 -12  16        2.55        2.35     10.66 o
   2 -12  16      320.25      316.00     26.84 o
   3 -12  16      195.86      136.33     21.74 o
   4 -12  16      262.78      244.57     25.28 o
   5 -12  16      869.97      868.12     44.43 o
  -3 -11  16      307.65      300.57     41.47 o
  -2 -11  16      704.62      711.03     43.70 o
  -1 -11  16       49.17       64.56     19.79 o
   0 -11  16      102.04      111.84     22.26 o
   1 -11  16      529.82      493.25     33.58 o
   2 -11  16     1874.67     1826.41     75.69 o
   3 -11  16     1573.62     1603.13     50.22 o
   4 -11  16       97.73      121.31     18.71 o
   5 -11  16     1036.27     1051.37     54.34 o
   6 -11  16       25.64       30.19     13.24 o
  -4 -10  16     2546.12     2614.68     69.43 o
  -3 -10  16        6.60       -6.91     12.16 o
  -2 -10  16      101.27       94.67     12.63 o
  -1 -10  16        1.26        5.33      9.44 o
   0 -10  16     3070.54     3064.21     78.86 o
   1 -10  16        1.29        8.39     17.39 o
   2 -10  16      320.78      291.74     20.66 o
   3 -10  16     4129.23     4276.32     84.60 o
   4 -10  16      324.74      366.34     27.19 o
   5 -10  16      117.25      145.24     19.32 o
   6 -10  16      285.60      311.33     26.77 o
   7 -10  16     1209.42     1246.81     53.84 o
  -5  -9  16      139.28      122.42     14.99 o
  -4  -9  16        1.59       13.73      9.29 o
  -3  -9  16       40.31       51.20     11.68 o
  -2  -9  16     1815.38     1861.00     52.70 o
  -1  -9  16        2.76       -0.30      8.48 o
   0  -9  16      666.02      649.22     30.20 o
   1  -9  16     3647.11     3782.89    116.40 o
   2  -9  16      272.29      292.63     19.44 o
   3  -9  16      140.41      153.63     15.06 o
   4  -9  16      951.68      911.60     37.72 o
   5  -9  16     1192.75     1208.56     48.34 o
   6  -9  16      316.39      275.41     24.77 o
   7  -9  16      119.84      110.36     19.04 o
  -6  -8  16     1670.50     1691.44     55.27 o
  -5  -8  16        4.48        4.36      9.45 o
  -4  -8  16     2621.82     2837.72     67.77 o
  -3  -8  16     1087.23      983.51     38.51 o
  -2  -8  16      600.64      599.20     23.80 o
  -1  -8  16     2107.98     2076.16     47.41 o
   0  -8  16      787.55      743.87     31.09 o
   1  -8  16     2006.58     1936.53     44.20 o
   2  -8  16      265.22      306.12     18.91 o
   3  -8  16     4147.32     4182.49     96.50 o
   4  -8  16       15.37       15.26      8.66 o
   5  -8  16       73.09       75.72     15.44 o
   6  -8  16     4544.40     4727.63    105.54 o
   7  -8  16      112.33      128.59     30.64 o
   8  -8  16       40.87       51.22     15.89 o
  -7  -7  16        5.01        2.12     11.85 o
  -6  -7  16      293.19      348.43     24.30 o
  -5  -7  16        0.20        6.96     10.03 o
  -4  -7  16     2889.28     2804.99     59.16 o
  -3  -7  16     2307.61     2251.47     45.73 o
  -2  -7  16        8.89        1.93      6.59 o
  -1  -7  16     1659.54     1622.88     36.17 o
   0  -7  16       71.91       77.27      8.37 o
   1  -7  16      436.28      451.11     17.74 o
   2  -7  16       94.40      103.08     10.17 o
   3  -7  16     3118.15     3219.57     64.71 o
   4  -7  16     2642.59     2560.28     79.28 o
   5  -7  16        0.59       -2.08     14.95 o
   6  -7  16      392.52      408.17     32.57 o
   7  -7  16       96.99      106.36     19.81 o
   8  -7  16     1794.51     1723.79     71.29 o
  -8  -6  16        5.07      -22.60     15.07 o
  -7  -6  16        5.43       25.48     13.62 o
  -6  -6  16     3148.57     3360.43    117.28 o
  -5  -6  16     1547.81     1630.59     43.50 o
  -4  -6  16        2.05        3.63      8.82 o
  -3  -6  16     1280.56     1316.38     32.67 o
  -2  -6  16      178.67      207.67     12.11 o
  -1  -6  16     1648.82     1642.34     34.68 o
   0  -6  16     1250.89     1225.66     34.28 o
   1  -6  16     5575.40     5660.04    158.68 o
   2  -6  16      177.18      173.85     12.45 o
   3  -6  16       18.13       18.40      7.51 o
   4  -6  16     3294.78     3334.65     87.44 o
   5  -6  16      379.72      434.94     32.17 o
   6  -6  16     1513.82     1501.17     61.37 o
   7  -6  16       94.64       84.58     18.33 o
   8  -6  16     1066.10     1065.06     65.38 o
  -8  -5  16     1413.59     1415.03     49.92 o
  -7  -5  16      138.74      156.03     16.43 o
  -6  -5  16      385.19      424.19     22.88 o
  -5  -5  16     3712.76     3676.69     67.31 o
  -4  -5  16     1464.48     1452.13     31.46 o
  -3  -5  16     1857.17     1843.56     41.64 o
  -2  -5  16      141.59      137.65      8.71 o
  -1  -5  16     5083.17     4996.55     96.89 o
   0  -5  16     2323.98     2359.63     45.62 o
   1  -5  16       25.31       20.28      4.80 o
   2  -5  16     3814.34     3874.75     61.73 o
   3  -5  16      539.74      553.87     20.23 o
   4  -5  16     1207.76     1201.94     36.28 o
   5  -5  16       63.35       65.90     13.47 o
   6  -5  16      768.87      841.24     44.89 o
   7  -5  16      563.00      547.07     37.45 o
   8  -5  16       16.41        6.06     13.92 o
  -9  -4  16       40.64       34.53     15.16 o
  -8  -4  16     2095.19     2123.43     67.69 o
  -7  -4  16     1551.85     1574.67     59.23 o
  -6  -4  16     2282.93     2231.23     47.77 o
  -5  -4  16       45.21       54.67      7.18 o
  -4  -4  16      194.77      173.07     10.38 o
  -3  -4  16     3210.80     3306.70     45.93 o
  -2  -4  16      390.02      342.39     13.02 o
  -1  -4  16     4068.48     4053.59     62.27 o
   0  -4  16     4772.60     4751.36     65.68 o
   1  -4  16     2976.72     3248.11     88.03 o
   2  -4  16      339.76      321.78     15.05 o
   3  -4  16     2280.62     2340.59     43.75 o
   4  -4  16    11188.01    11063.49    230.01 o
   5  -4  16     2178.73     2277.79     61.28 o
   6  -4  16        1.08       -0.95     10.00 o
   7  -4  16     2042.14     2012.29     73.42 o
   8  -4  16        5.94       25.03     14.51 o
  -9  -3  16      561.04      545.40     34.21 o
  -8  -3  16      411.59      420.22     34.76 o
  -7  -3  16     1100.77     1136.66     33.80 o
  -6  -3  16       49.95       60.75      8.38 o
  -5  -3  16     6544.03     6705.49     81.55 o
  -4  -3  16      119.57      124.26     11.06 o
  -3  -3  16     1726.18     1639.94     31.05 o
  -2  -3  16     7422.68     7525.88     90.19 o
  -1  -3  16      819.65      805.95     24.60 o
   0  -3  16      167.65      162.17      8.32 o
   1  -3  16       15.58       21.41      4.52 o
   2  -3  16    10773.34    10833.68    107.87 o
   3  -3  16     1072.32     1087.38     27.82 o
   4  -3  16      291.40      282.38     23.30 o
   5  -3  16     2500.28     2453.48     85.98 o
   6  -3  16      404.54      409.39     26.37 o
   7  -3  16      111.17      127.70     18.13 o
   8  -3  16       24.74       47.03     14.57 o
 -10  -2  16       21.27       49.84     32.03 o
  -9  -2  16      718.28      699.16     37.58 o
  -8  -2  16     1319.40     1269.67     40.47 o
  -7  -2  16     2613.37     2701.05     47.99 o
  -6  -2  16      454.25      487.67     18.76 o
  -5  -2  16     3089.16     3142.91     46.60 o
  -4  -2  16     4719.67     4627.32     63.01 o
  -3  -2  16      243.89      232.88     10.66 o
  -2  -2  16      407.76      401.59     13.18 o
  -1  -2  16     2893.25     2914.35     38.06 o
   0  -2  16     8269.71     8191.69     93.71 o
   1  -2  16       45.67       45.63      6.86 o
   2  -2  16     1142.20     1108.08     25.42 o
   3  -2  16     3074.24     2988.65     68.97 o
   4  -2  16      940.30      931.21     31.14 o
   5  -2  16        8.16       11.62      8.91 o
   6  -2  16      211.47      236.80     20.94 o
   7  -2  16     1677.39     1617.26     56.02 o
   8  -2  16        0.33        6.04     12.45 o
 -10  -1  16      330.99      334.79     27.90 o
  -9  -1  16     1835.27     1766.29     53.97 o
  -8  -1  16      830.28      884.15     33.10 o
  -7  -1  16     1913.06     1922.84     38.59 o
  -6  -1  16       33.68       35.99      7.58 o
  -5  -1  16      746.95      719.32     19.11 o
  -4  -1  16     1072.64     1019.35     23.84 o
  -3  -1  16     2410.74     2423.60     53.55 o
  -2  -1  16     6030.97     6085.06     61.12 o
  -1  -1  16       82.70       73.65      6.89 o
   0  -1  16     5004.70     5084.07     65.84 o
   1  -1  16       44.38       56.61      6.32 o
   2  -1  16      882.26      865.43     23.63 o
   3  -1  16      934.57      880.22     39.14 o
   4  -1  16     2528.66     2495.72     61.30 o
   5  -1  16     1462.12     1502.02     42.98 o
   6  -1  16      220.51      229.68     18.47 o
   7  -1  16     1298.38     1193.43     48.43 o
   8  -1  16      489.16      512.62     33.63 o
 -10   0  16       93.01      134.82     18.64 o
  -9   0  16     3124.09     3165.82     67.69 o
  -8   0  16      324.84      353.13     18.58 o
  -7   0  16       21.70       85.70     10.72 o
  -6   0  16     2404.60     2425.62     47.18 o
  -5   0  16     1887.06     1933.72     41.96 o
  -4   0  16     1163.70     1121.35     24.71 o
  -3   0  16      117.39       74.09      6.07 o
  -2   0  16     6768.66     6787.16     73.49 o
  -1   0  16       70.85       63.16      6.43 o
   0   0  16      192.32      174.39      9.45 o
   1   0  16     6417.22     6445.94     74.38 o
   2   0  16     1900.30     1814.69     35.61 o
   3   0  16     2429.50     2464.90     40.83 o
   4   0  16        0.77        5.76     12.56 o
   5   0  16     2133.40     2192.23     54.28 o
   6   0  16      227.49      199.05     17.45 o
   7   0  16       45.40       55.71     18.09 o
 -10   1  16      109.55      134.40     17.87 o
  -9   1  16      723.30      729.14     29.84 o
  -8   1  16      222.35      228.34     17.68 o
  -7   1  16      876.92      849.77     31.31 o
  -6   1  16     1172.05     1183.37     35.70 o
  -5   1  16      284.93      280.68     14.27 o
  -4   1  16    15365.20    15482.29    187.06 o
  -3   1  16      418.76      397.29     14.57 o
  -2   1  16       91.32       57.87      6.15 o
  -1   1  16     4155.19     4111.89     90.39 o
   0   1  16     2972.20     2826.18     63.82 o
   1   1  16     2461.27     2634.91     43.59 o
   2   1  16      799.95      800.91     24.55 o
   3   1  16    12810.97    12949.24    163.28 o
   4   1  16      158.83      165.01     12.54 o
   5   1  16      590.94      632.21     34.29 o
   6   1  16      566.95      535.18     27.92 o
   7   1  16      572.65      585.43     38.49 o
 -11   2  16      497.78      507.13     35.26 o
 -10   2  16      722.93      767.12     36.25 o
  -9   2  16     1697.07     1703.09     53.64 o
  -8   2  16       26.89       25.59      9.19 o
  -7   2  16     2430.61     2354.06     54.75 o
  -6   2  16    10976.18    11177.22    149.19 o
  -5   2  16      146.25      171.44     12.26 o
  -4   2  16      370.79      348.29     12.09 o
  -3   2  16     5878.98     6016.29     84.29 o
  -2   2  16     4457.47     4545.94     64.48 o
  -1   2  16      311.18      273.79     11.49 o
   0   2  16      897.80      897.86     21.78 o
   1   2  16     9128.30     8941.95     98.68 o
   2   2  16      106.43       94.85      7.66 o
   3   2  16        0.87        3.46      7.01 o
   4   2  16      945.85      930.09     28.96 o
   5   2  16     1507.14     1512.90     42.29 o
   6   2  16      587.93      589.02     27.31 o
   7   2  16       63.28       62.83     13.67 o
 -11   3  16     1329.21     1356.49     56.45 o
 -10   3  16       20.03       28.71     12.29 o
  -9   3  16     1481.83     1503.73     46.63 o
  -8   3  16     1880.34     1834.64     49.61 o
  -7   3  16      186.08      194.65     15.41 o
  -6   3  16     4273.93     4223.66     61.92 o
  -5   3  16     2076.36     2065.68     37.16 o
  -4   3  16     9791.26     9502.02    152.83 o
  -3   3  16      856.32      858.42     19.50 o
  -2   3  16       48.48       40.81      4.65 o
  -1   3  16     6146.21     6220.60     83.88 o
   0   3  16       58.46       61.31      8.57 o
   1   3  16      220.14      219.65     11.24 o
   2   3  16      718.26      745.49     21.16 o
   3   3  16     1516.37     1449.34     35.44 o
   4   3  16       89.00       97.58     10.14 o
   5   3  16      139.68      146.92     14.42 o
   6   3  16     1501.93     1471.26     45.46 o
 -11   4  16      721.23      638.61     37.14 o
 -10   4  16      837.03      823.78     36.10 o
  -9   4  16       56.31       67.90     13.58 o
  -8   4  16     1379.68     1308.80     34.44 o
  -7   4  16      245.79      242.72     15.52 o
  -6   4  16     1706.61     1629.93     34.47 o
  -5   4  16     1346.24     1355.81     31.78 o
  -4   4  16     2339.57     2426.84     46.41 o
  -3   4  16     4043.31     4077.51     78.25 o
  -2   4  16       25.68       23.65      4.49 o
  -1   4  16     6756.43     6998.59    132.51 o
   0   4  16      266.32      255.63     12.52 o
   1   4  16      967.81     1112.55     27.30 o
   2   4  16      433.69      417.29     18.51 o
   3   4  16     1103.63     1098.71     42.43 o
   4   4  16     2520.05     2652.94     65.03 o
   5   4  16        6.83       37.57     13.68 o
   6   4  16      603.82      635.54     30.27 o
 -11   5  16       81.62      120.60     17.39 o
 -10   5  16      528.99      547.88     26.65 o
  -9   5  16       42.34       28.93      7.83 o
  -8   5  16       37.44       58.10     10.01 o
  -7   5  16      684.32      646.17     22.27 o
  -6   5  16     4387.26     4488.78     65.18 o
  -5   5  16     3607.04     3592.55     54.95 o
  -4   5  16     1085.13     1079.25     26.13 o
  -3   5  16      433.19      468.41     27.00 o
  -2   5  16      315.18      284.89     11.20 o
  -1   5  16       73.74       64.29      7.69 o
   0   5  16       39.95       51.32      7.09 o
   1   5  16     8992.46     8887.75    118.96 o
   2   5  16     2453.97     2470.06     53.48 o
   3   5  16      153.30      174.13     15.45 o
   4   5  16     2063.58     2039.42     65.54 o
   5   5  16      236.43      203.01     22.75 o
 -11   6  16       27.62       49.01     12.72 o
 -10   6  16       47.83       48.16     10.58 o
  -9   6  16      207.38      212.22     16.60 o
  -8   6  16     1971.44     2035.71     48.70 o
  -7   6  16      767.40      796.84     25.85 o
  -6   6  16     1316.25     1275.17     33.36 o
  -5   6  16     7280.24     7264.64     90.76 o
  -4   6  16       36.58       48.24      7.20 o
  -3   6  16       27.69       33.89      5.77 o
  -2   6  16      244.40      257.05     12.59 o
  -1   6  16     6192.03     6290.92     83.03 o
   0   6  16     4429.68     4545.78     67.42 o
   1   6  16       41.67       23.61     10.07 o
   2   6  16     1395.54     1398.79     40.42 o
   3   6  16       91.08       80.56     12.84 o
   4   6  16       70.71       78.30     15.28 o
   5   6  16       17.50       20.95     15.37 o
 -11   7  16       20.72       26.39     11.85 o
 -10   7  16     1706.83     1706.58     64.44 o
  -9   7  16       35.80       30.64     10.06 o
  -8   7  16      764.40      780.28     27.15 o
  -7   7  16     3792.01     3762.44     62.39 o
  -6   7  16     1031.08     1064.74     29.65 o
  -5   7  16        0.22       12.04      6.50 o
  -4   7  16     1438.49     1489.09     33.70 o
  -3   7  16     5181.49     5262.47     78.11 o
  -2   7  16     1036.68     1051.87     26.31 o
  -1   7  16       21.65       24.22      7.10 o
   0   7  16     2738.27     2694.90     56.34 o
   1   7  16      732.92      647.82     27.30 o
   2   7  16      457.40      433.50     26.69 o
   3   7  16     1037.32     1036.00     42.26 o
   4   7  16      755.92      610.18     34.05 o
 -10   8  16      161.04      166.13     15.81 o
  -9   8  16     1287.40     1232.91     43.19 o
  -8   8  16      292.87      275.20     16.81 o
  -7   8  16      324.33      356.85     18.29 o
  -6   8  16       56.23       62.76      9.34 o
  -5   8  16     3182.47     3220.96     55.52 o
  -4   8  16       29.59       25.85      6.76 o
  -3   8  16       50.89       56.46      7.52 o
  -2   8  16     6217.92     6283.16    119.48 o
  -1   8  16       54.65       42.50      8.23 o
   0   8  16       70.95       41.12      8.89 o
   1   8  16      490.87      456.50     27.61 o
   2   8  16     1007.24      976.45     41.74 o
   3   8  16      151.93      134.85     18.59 o
 -10   9  16        1.76       -4.06     12.29 o
  -9   9  16      345.25      402.76     24.49 o
  -8   9  16       13.47       12.85      8.19 o
  -7   9  16     1439.86     1387.49     37.12 o
  -6   9  16        8.15        1.81      8.21 o
  -5   9  16     1407.58     1313.49     34.42 o
  -4   9  16     4426.29     4491.01     69.64 o
  -3   9  16       67.73       64.47      9.27 o
  -2   9  16      220.64      222.92     15.15 o
  -1   9  16      133.96      108.18     14.82 o
   0   9  16     1468.91     1580.76     46.09 o
   1   9  16        0.33        3.34     10.56 o
   2   9  16      638.90      679.75     35.79 o
 -10  10  16       12.19       28.75     18.86 o
  -9  10  16       67.47      106.44     13.23 o
  -8  10  16       89.01      122.43     13.48 o
  -7  10  16     3536.23     3580.09     64.66 o
  -6  10  16      474.74      525.03     22.53 o
  -5  10  16       26.95       17.90      8.34 o
  -4  10  16     2495.20     2454.30     49.89 o
  -3  10  16      134.15      134.01     13.00 o
  -2  10  16     3074.53     3214.97     60.62 o
  -1  10  16      286.07      285.08     17.62 o
   0  10  16      795.39      823.91     34.40 o
   1  10  16      427.38      451.63     29.57 o
  -9  11  16      900.68      868.33     38.74 o
  -8  11  16      229.43      186.33     17.09 o
  -7  11  16        0.11       -0.53      9.03 o
  -6  11  16      799.23      829.92     32.33 o
  -5  11  16      643.22      665.90     28.67 o
  -4  11  16     1026.06      960.23     33.66 o
  -3  11  16       74.15       80.77     13.42 o
  -2  11  16     1035.19     1046.03     51.48 o
  -1  11  16       74.74       72.27     12.12 o
   0  11  16       32.66       21.40     10.43 o
  -8  12  16      344.47      305.63     38.49 o
  -7  12  16     1425.72     1489.07     45.95 o
  -6  12  16        0.60       14.69     14.52 o
  -5  12  16      260.42      209.68     17.66 o
  -4  12  16     4092.15     4328.02    102.69 o
  -3  12  16      209.38      208.20     19.37 o
  -2  12  16       51.71       57.63     16.85 o
  -1 -12  17      529.11      507.43     40.59 o
   0 -12  17       49.32       33.19     13.14 o
   1 -12  17      511.27      482.18     38.97 o
   2 -12  17     2180.67     2254.02     84.69 o
   3 -12  17      195.55      229.39     28.16 o
   4 -12  17      335.38      391.69     36.96 o
  -2 -11  17      284.90      330.90     27.94 o
  -1 -11  17      327.46      338.28     27.25 o
   0 -11  17      610.80      584.32     34.94 o
   1 -11  17       10.79       -9.26     10.19 o
   2 -11  17      203.63      184.33     24.15 o
   3 -11  17       69.70      107.97     21.31 o
   4 -11  17     2339.16     2338.36     94.94 o
   5 -11  17      173.22      175.87     21.84 o
   6 -11  17      279.86      282.48     59.86 o
  -4 -10  17      128.41       87.54     17.37 o
  -3 -10  17      877.24      876.67     43.97 o
  -2 -10  17      267.18      280.22     19.86 o
  -1 -10  17       87.11      112.53     15.90 o
   0 -10  17      750.96      717.07     36.82 o
   1 -10  17      813.50      768.32     33.02 o
   2 -10  17     3060.38     2922.16    114.39 o
   3 -10  17       78.63       64.51     13.96 o
   4 -10  17      227.61      236.94     22.85 o
   5 -10  17      660.42      697.47     38.22 o
   6 -10  17       81.42       29.92     21.00 o
  -5  -9  17     2648.12     2883.51     66.84 o
  -4  -9  17      380.47      429.10     26.45 o
  -3  -9  17      509.89      516.86     32.45 o
  -2  -9  17      531.51      519.23     27.46 o
  -1  -9  17      332.64      325.65     22.22 o
   0  -9  17     2060.32     2028.65     55.00 o
   1  -9  17      368.01      360.97     22.28 o
   2  -9  17     1552.24     1659.24     53.83 o
   3  -9  17      316.90      340.72     25.26 o
   4  -9  17     1429.95     1531.60     54.39 o
   5  -9  17     1238.08     1222.73     49.71 o
   6  -9  17       35.41       31.99     13.74 o
   7  -9  17     1219.21     1146.97     51.07 o
  -6  -8  17        3.85        7.97     12.70 o
  -5  -8  17       23.51       22.31     12.43 o
  -4  -8  17     2114.78     2130.24     94.70 o
  -3  -8  17      721.01      695.24     29.70 o
  -2  -8  17      895.05      829.57     29.95 o
  -1  -8  17      253.23      229.68     15.78 o
   0  -8  17     6360.35     6420.70    107.38 o
   1  -8  17     2097.64     2094.06     60.06 o
   2  -8  17      901.52      947.16     38.54 o
   3  -8  17     1882.94     1981.40     86.97 o
   4  -8  17       28.35       29.34     11.22 o
   5  -8  17     1259.86     1335.14     80.66 o
   6  -8  17       27.88       52.75     16.40 o
   7  -8  17     1294.92     1370.90     63.65 o
  -7  -7  17      249.99      193.93     21.69 o
  -6  -7  17     1083.96     1179.91     44.57 o
  -5  -7  17     1347.73     1238.85     43.71 o
  -4  -7  17       49.00       51.06     16.36 o
  -3  -7  17        7.35        2.98      7.05 o
  -2  -7  17     4147.94     4321.45     81.32 o
  -1  -7  17      905.86      917.62     26.90 o
   0  -7  17      358.44      343.61     18.39 o
   1  -7  17      494.14      510.00     19.14 o
   2  -7  17     1370.66     1357.35     45.18 o
   3  -7  17      392.64      417.88     26.22 o
   4  -7  17      138.27      103.80     17.71 o
   5  -7  17     4373.08     4398.12    113.83 o
   6  -7  17     1122.75     1137.18     54.99 o
   7  -7  17      100.75      114.43     20.36 o
   8  -7  17       48.08       49.73     22.26 o
  -7  -6  17      217.59      181.38     18.39 o
  -6  -6  17       80.19       83.49     12.54 o
  -5  -6  17      317.65      318.55     19.81 o
  -4  -6  17     5118.64     5264.63    105.19 o
  -3  -6  17      365.53      338.95     16.77 o
  -2  -6  17       91.53       95.61      8.70 o
  -1  -6  17      233.97      239.00     12.39 o
   0  -6  17     1711.48     1666.39     45.18 o
   1  -6  17      960.99      953.73     25.55 o
   2  -6  17      766.88      784.28     33.33 o
   3  -6  17     3005.64     3009.14     70.17 o
   4  -6  17       56.81       48.33     12.23 o
   5  -6  17      126.96      125.78     18.53 o
   6  -6  17       68.91       61.13     16.72 o
   7  -6  17     1342.95     1297.01     59.89 o
   8  -6  17       16.71       99.50     21.53 o
  -8  -5  17       39.87       39.44     13.27 o
  -7  -5  17     1673.86     1704.73     52.19 o
  -6  -5  17     3195.94     3338.60     67.17 o
  -5  -5  17       77.76       65.19     10.08 o
  -4  -5  17      599.62      620.57     20.51 o
  -3  -5  17     1791.97     1803.59     33.44 o
  -2  -5  17     1042.67     1030.37     23.97 o
  -1  -5  17     1289.36     1288.49     27.09 o
   0  -5  17     3031.82     3147.86     41.95 o
   1  -5  17      513.82      490.02     18.87 o
   2  -5  17      132.64      118.30     14.20 o
   3  -5  17     1993.80     1967.89     54.47 o
[truncated: 118,045 more chars]
